# Supplementary material for: Integrating citizen science and environmental DNA metabarcoding to study biodiversity of groundwater amphipods in Switzerland
Source: Sci Rep. 2023 Oct 23;13:18097. doi: 10.1038/s41598-023-44908-8 (PMC10593815; doi:10.1038/s41598-023-44908-8)
Supplement: Supplementary file 2 — Supplementary Information 2. [file 41598_2023_44908_MOESM2_ESM.xlsx]

## Sheet: Table S1
Table S1 List of amphipods collected by water providers during the citizen science project. For each individual, the site, method and date of collection are indicated. Each individual was assigned, if possible to a species with a certain identity and cover with the reference sequence. If the individual could not be assigned to a species, the reason is indicated in the last column.
Individual ID	Site	Method	Day	Month	Year	Species	%identity	%cover	database	Comment
20181	T094	Filter net	29	4	2021	Niphargus sp.	NA	NA	NA	Bad quality of the DNA sequence
20190	T103	Aquarium net	29	4	2021	Niphargus puteanus	100	100	Internal
20191	T103	Aquarium net	29	4	2021	Niphargus auerbachi	100	100	Internal
20192	T103	Aquarium net	29	4	2021	Niphargus puteanus	100	100	Internal
20193	T103	Aquarium net	29	4	2021	Niphargus auerbachi	100	100	Internal
20194	T103	Aquarium net	29	4	2021	Niphargus puteanus	100	100	Internal
20195	T103	Aquarium net	29	4	2021	Niphargus puteanus	100	100	Internal
20196	T103	Aquarium net	29	4	2021	Niphargus puteanus	100	100	Internal
20197	T103	Aquarium net	29	4	2021	Niphargus puteanus	100	100	Internal
20198	T103	Aquarium net	29	4	2021	Niphargus puteanus	100	100	Internal
20199	T103	Aquarium net	29	4	2021	Niphargus puteanus	100	100	Internal
20200	T103	Aquarium net	29	4	2021	Niphargus fontanus	100	99.7	Internal
20201	T103	Aquarium net	29	4	2021	Niphargus puteanus	100	100	Internal
20268	T118	Aquarium net	27	3	2021	Niphargus fontanus	100	99.7	Internal
20271	T118	Filter net	10	4	2021	Niphargus tonywhitteni	100	99.7	Internal
20272	T118	Filter net	3	4	2021	Niphargus tonywhitteni	100	99.7	Internal
20292	T008	Filter net	13	4	2021	Niphargus tonywhitteni	100	99.7	Internal
20293	T008	Filter net	20	4	2021	Niphargus tonywhitteni	100	99.7	Internal
20294	T008	Filter net	27	4	2021	Niphargus tonywhitteni	100	99.7	Internal
20295	T008	Filter net	27	4	2021	Niphargus tonywhitteni	100	99.7	Internal
20300	T083	Aquarium net	22	4	2021	Niphargus tonywhitteni	100	99.7	Internal
20301	T083	Aquarium net	22	4	2021	Niphargus tonywhitteni	100	99.7	Internal
20302	T083	Aquarium net	22	4	2021	Niphargus auerbachi	100	100	Internal
20303	T083	Aquarium net	22	4	2021	Niphargus auerbachi	100	100	Internal
20304	T083	Aquarium net	22	4	2021	Niphargus auerbachi	100	100	Internal
20305	T083	Aquarium net	22	4	2021	Niphargus auerbachi	100	100	Internal
20306	T083	Aquarium net	22	4	2021	Niphargus auerbachi	100	100	Internal
20307	T083	Aquarium net	22	4	2021	Niphargus auerbachi	100	100	Internal
20308	T083	Aquarium net	22	4	2021	Niphargus auerbachi	100	100	Internal
20322	T073	Aquarium net	19	4	2021	Crangonyx subterraneus	95.7	100	GenBank
20323	T066	Aquarium net	17	4	2021	Niphargus auerbachi	99	100	Internal
20334	T005	Filter net	13	4	2021	Niphargus fontanus	100	99.7	Internal
20336	T005	Filter net	6	4	2021	Niphargus fontanus	100	99.7	Internal
20337	T005	Filter net	6	4	2021	Niphargus fontanus	100	99.7	Internal
20341	T005	Filter net	20	4	2021	Niphargus fontanus	100	99.7	Internal
20342	T005	Filter net	20	4	2021	Niphargus fontanus	100	99.7	Internal
20343	T005	Filter net	20	4	2021	Niphargus fontanus	100	99.7	Internal
20344	T005	Filter net	20	4	2021	Niphargus fontanus	100	99.7	Internal
20358	T005	Filter net	13	4	2021	Niphargus fontanus	100	99.7	Internal
20359	T005	Filter net	13	4	2021	Niphargus fontanus	100	99.7	Internal
20360	T005	Filter net	13	4	2021	Niphargus fontanus	100	99.7	Internal
20362	T005	Filter net	27	4	2021	Niphargus fontanus	100	99.7	Internal
20363	T005	Filter net	27	4	2021	Niphargus fontanus	100	99.7	Internal
20364	T005	Filter net	27	4	2021	Crangonyx subterraneus	96.5	100	GenBank
20365	T005	Filter net	27	4	2021	Crangonyx subterraneus	95.4	100	GenBank
20366	T005	Filter net	3	5	2021	Niphargus fontanus	100	99.7	Internal
20367	T127	Filter net	26	4	2021	Niphargus auerbachi	100	100	Internal
20368	T127	Filter net	3	5	2021	Niphargus fontanus	100	99.7	Internal
20373	T143	Aquarium net	4	5	2021	Niphargus tonywhitteni	100	99.7	Internal
20374	T143	Aquarium net	4	5	2021	Niphargus tonywhitteni	100	99.7	Internal
20375	T143	Aquarium net	4	5	2021	Niphargus tonywhitteni	100	99.7	Internal
20376	T143	Aquarium net	4	5	2021	Niphargus tonywhitteni	100	99.7	Internal
20405	T141	Filter net	5	5	2021	Niphargus auerbachi	100	100	Internal
20407	T162	Filter net	27	5	2021	Niphargus auerbachi	100	100	Internal
20408	T170	Filter net	21	5	2021	Niphargus fontanus	100	99.7	Internal
20410	T127	Filter net	2	6	2021	Niphargus sp.	NA	NA	NA	Bad quality of the DNA sequence
20411	T127	Filter net	2	6	2021	Niphargus auerbachi	100	100	Internal
20412	T127	Filter net	2	6	2021	Niphargus fontanus	100	99.7	Internal
20413	T127	Filter net	2	6	2021	Niphargus auerbachi	100	100	Internal
20414	T127	Filter net	10	5	2021	Niphargus auerbachi	100	100	Internal
20415	T127	Filter net	10	5	2021	Niphargus auerbachi	100	100	Internal
20416	T127	Filter net	10	5	2021	Niphargus auerbachi	100	100	Internal
20418	T127	Filter net	25	5	2021	Niphargus fontanus	100	99.7	Internal
20419	T127	Filter net	17	5	2021	Niphargus fontanus	100	99.7	Internal
20420	T127	Filter net	17	5	2021	Niphargus auerbachi	100	100	Internal
20427	T073	Filter net	26	4	2021	Niphargus sp.	NA	NA	NA	Bad quality of the DNA sequence
20434	T005	Filter net	10	5	2021	Niphargus fontanus	100	99.7	Internal
20435	T005	Filter net	10	5	2021	Niphargus fontanus	100	99.7	Internal
20436	T005	Filter net	10	5	2021	Niphargus fontanus	100	99.7	Internal
20437	T005	Filter net	10	5	2021	Niphargus fontanus	100	99.7	Internal
20438	T005	Filter net	10	5	2021	Niphargus fontanus	100	99.7	Internal
20439	T005	Filter net	10	5	2021	Niphargus fontanus	100	99.7	Internal
20440	T005	Filter net	10	5	2021	Niphargus fontanus	100	99.7	Internal
20441	T005	Filter net	10	5	2021	Niphargus fontanus	100	99.7	Internal
20442	T005	Filter net	10	5	2021	Niphargus fontanus	100	99.7	Internal
20443	T005	Filter net	10	5	2021	Niphargus fontanus	100	99.7	Internal
20444	T005	Filter net	10	5	2021	Niphargus sp.	NA	NA	NA	Bad quality of the DNA sequence
20445	T005	Filter net	10	5	2021	Niphargus fontanus	100	99.7	Internal
20446	T005	Filter net	10	5	2021	Niphargus fontanus	100	99.7	Internal
20450	T005	Filter net	10	5	2021	Niphargus fontanus	100	99.7	Internal
20454	T103	Filter net	10	5	2021	Niphargus puteanus	100	100	Internal
20455	T103	Filter net	10	5	2021	Niphargus puteanus	100	100	Internal
20456	T103	Filter net	10	5	2021	Niphargus puteanus	100	100	Internal
20457	T103	Filter net	10	5	2021	Niphargus puteanus	100	100	Internal
20458	T103	Filter net	10	5	2021	Niphargus puteanus	100	100	Internal
20459	T103	Filter net	10	5	2021	Niphargus puteanus	100	100	Internal
20460	T103	Filter net	10	5	2021	Niphargus puteanus	100	100	Internal
20461	T103	Filter net	10	5	2021	Niphargus puteanus	100	100	Internal
20462	T103	Filter net	3	5	2021	Niphargus puteanus	100	100	Internal
20463	T103	Filter net	3	5	2021	Niphargus puteanus	100	100	Internal
20464	T103	Filter net	3	5	2021	Niphargus puteanus	100	100	Internal
20465	T103	Filter net	3	5	2021	Niphargus puteanus	100	100	Internal
20466	T103	Filter net	3	5	2021	Niphargus puteanus	100	100	Internal
20469	T005	Filter net	17	5	2021	Niphargus sp.	NA	NA	NA	Bad quality of the DNA sequence
20470	T005	Filter net	17	5	2021	Niphargus sp.	NA	NA	NA	Bad quality of the DNA sequence
20471	T005	Filter net	17	5	2021	Niphargus fontanus	100	99.7	Internal
20472	T005	Filter net	17	5	2021	Crangonyx subterraneus	94.6	100	GenBank
20473	T005	Filter net	17	5	2021	Niphargus fontanus	100	99.7	Internal
20474	T005	Filter net	17	5	2021	Niphargus fontanus	100	99.7	Internal
20475	T005	Filter net	17	5	2021	Niphargus fontanus	100	99.7	Internal
20476	T005	Filter net	17	5	2021	Niphargus fontanus	100	99.7	Internal
20477	T005	Filter net	17	5	2021	Niphargus fontanus	100	99.7	Internal
20478	T005	Filter net	17	5	2021	Niphargus fontanus	100	99.7	Internal
20479	T005	Filter net	17	5	2021	Niphargus fontanus	100	99.7	Internal
20480	T005	Filter net	17	5	2021	Niphargus fontanus	100	99.7	Internal
20481	T005	Filter net	17	5	2021	Niphargus fontanus	100	99.7	Internal
20482	T005	Filter net	17	5	2021	Niphargus fontanus	100	99.7	Internal
20501	T005	Filter net	17	5	2021	Niphargus fontanus	100	99.7	Internal
20502	T008	Filter net	31	5	2021	Niphargus thienemanni	100	100	Internal
20503	T008	Filter net	31	5	2021	Niphargus thienemanni	100	100	Internal
20511	T083	Filter net	7	5	2021	Niphargus auerbachi	100	100	Internal
20512	T083	Filter net	7	5	2021	Niphargus auerbachi	100	100	Internal
20513	T083	Filter net	7	5	2021	Niphargus sp.	NA	NA	NA	Bad quality of the DNA sequence
20514	T083	Filter net	30	4	2021	Niphargus auerbachi	100	100	Internal
20515	T083	Filter net	30	4	2021	Niphargus tonywhitteni	100	99.7	Internal
20525	T005	Filter net	25	5	2021	Niphargus fontanus	100	99.7	Internal
20526	T005	Filter net	25	5	2021	Niphargus fontanus	100	99.7	Internal
20527	T005	Filter net	25	5	2021	Niphargus fontanus	100	99.7	Internal
20528	T005	Filter net	25	5	2021	Niphargus fontanus	100	99.7	Internal
20529	T005	Filter net	25	5	2021	Niphargus fontanus	100	99.7	Internal
20530	T005	Filter net	25	5	2021	Niphargus fontanus	100	99.7	Internal
20531	T005	Filter net	25	5	2021	Niphargus fontanus	100	99.7	Internal
20532	T005	Filter net	25	5	2021	Niphargus sp.	NA	NA	NA	Bad quality of the DNA sequence
20533	T005	Filter net	25	5	2021	Niphargus fontanus	100	99.7	Internal
20534	T005	Filter net	25	5	2021	Niphargus fontanus	100	99.7	Internal
20535	T005	Filter net	25	5	2021	Niphargus fontanus	100	99.7	Internal
20536	T005	Filter net	25	5	2021	Niphargus fontanus	100	99.7	Internal
20537	T005	Filter net	25	5	2021	Niphargus fontanus	100	99.7	Internal
20538	T005	Filter net	25	5	2021	Niphargus fontanus	100	99.7	Internal
20539	T005	Filter net	25	5	2021	Niphargus fontanus	100	99.7	Internal
20540	T005	Filter net	25	5	2021	Niphargus fontanus	100	99.7	Internal
20541	T005	Filter net	25	5	2021	Niphargus fontanus	100	99.7	Internal
20542	T005	Filter net	17	5	2021	Niphargus fontanus	100	99.7	Internal
20543	T005	Filter net	17	5	2021	Niphargus fontanus	100	99.7	Internal
20550	T005	Filter net	31	5	2021	Niphargus fontanus	100	99.7	Internal
20551	T005	Filter net	31	5	2021	Niphargus fontanus	100	99.7	Internal
20552	T005	Filter net	31	5	2021	Niphargus fontanus	100	99.7	Internal
20553	T005	Filter net	31	5	2021	Niphargus fontanus	100	99.7	Internal
20554	T005	Filter net	31	5	2021	Niphargus fontanus	100	99.7	Internal
20580	T118	Filter net	24	4	2021	Niphargus fontanus	100	99.7	Internal
20589	T083	Filter net	14	5	2021	Niphargus tonywhitteni	100	99.7	Internal
20601	T143	Filter net	12	5	2021	Niphargus tonywhitteni	100	99.7	Internal
20602	T143	Filter net	12	5	2021	Niphargus tonywhitteni	100	99.7	Internal
20603	T143	Filter net	12	5	2021	Niphargus tonywhitteni	100	99.7	Internal
20612	T143	Filter net	19	5	2021	Niphargus tonywhitteni	100	99.7	Internal
20613	T133	Aquarium net	7	6	2021	Crangonyx subterraneus	95.6	100	GenBank
20614	T218	Filter net	1	6	2021	Niphargus tonywhitteni	100	99.7	Internal
20615	T218	Filter net	1	6	2021	Niphargus sp.	NA	NA	NA	Bad quality of the DNA sequence
20622	T218	Filter net	28	4	2021	Crangonyx subterraneus	95.7	100	GenBank
20623	T218	Filter net	28	4	2021	Crangonyx subterraneus	95.7	100	GenBank
20624	T218	Filter net	28	4	2021	Crangonyx subterraneus	95.7	100	GenBank
20625	T218	Filter net	28	4	2021	Niphargus tonywhitteni	100	99.7	Internal
20626	T218	Filter net	28	4	2021	Crangonyx subterraneus	95.7	100	GenBank
20641	T162	Filter net	3	6	2021	Niphargus tonywhitteni	100	99.7	Internal
20642	T162	Filter net	3	6	2021	Niphargus tonywhitteni	100	99.7	Internal
20643	T162	Filter net	3	6	2021	Niphargus tonywhitteni	100	99.7	Internal
20644	T162	Filter net	3	6	2021	Niphargus tonywhitteni	100	99.7	Internal
20645	T162	Filter net	3	6	2021	Niphargus tonywhitteni	100	99.7	Internal
20654	T103	Filter net	17	5	2021	Niphargus puteanus	100	100	Internal
20655	T103	Filter net	17	5	2021	Niphargus puteanus	100	100	Internal
20656	T103	Filter net	17	5	2021	Niphargus puteanus	100	100	Internal
20657	T103	Filter net	17	5	2021	Niphargus puteanus	100	100	Internal
20658	T103	Filter net	17	5	2021	Niphargus puteanus	100	100	Internal
20659	T103	Filter net	17	5	2021	Niphargus puteanus	100	100	Internal
20660	T103	Filter net	17	5	2021	Niphargus sp.	NA	NA	NA	Bad quality of the DNA sequence
20661	T103	Filter net	17	5	2021	Niphargus puteanus	100	100	Internal
20662	T103	Filter net	17	5	2021	Niphargus puteanus	100	100	Internal
20663	T103	Filter net	17	5	2021	Niphargus puteanus	100	100	Internal
20664	T103	Filter net	17	5	2021	Niphargus auerbachi	100	100	Internal
20665	T103	Filter net	17	5	2021	Niphargus sp.	NA	NA	NA	Bad quality of the DNA sequence
20666	T103	Filter net	17	5	2021	Niphargus puteanus	100	100	Internal
20667	T103	Filter net	17	5	2021	Niphargus puteanus	100	100	Internal
20668	T103	Filter net	17	5	2021	Niphargus puteanus	100	100	Internal
20669	T103	Filter net	17	5	2021	Niphargus puteanus	100	100	Internal
20670	T103	Filter net	17	5	2021	Niphargus sp.	NA	NA	NA	Bad quality of the DNA sequence
20671	T103	Filter net	17	5	2021	Niphargus puteanus	100	100	Internal
20672	T103	Filter net	17	5	2021	Niphargus puteanus	100	100	Internal
20673	T103	Filter net	17	5	2021	Niphargus puteanus	100	100	Internal
20674	T103	Filter net	25	5	2021	Niphargus puteanus	100	100	Internal
20675	T103	Filter net	25	5	2021	Niphargus puteanus	100	100	Internal
20676	T103	Filter net	25	5	2021	Niphargus puteanus	100	100	Internal
20677	T103	Filter net	25	5	2021	Niphargus puteanus	100	100	Internal
20678	T103	Filter net	25	5	2021	Niphargus puteanus	100	100	Internal
20679	T103	Filter net	25	5	2021	Niphargus puteanus	100	100	Internal
20680	T103	Filter net	25	5	2021	Niphargus auerbachi	100	100	Internal
20681	T103	Filter net	25	5	2021	Niphargus puteanus	100	100	Internal
20682	T103	Filter net	31	5	2021	Niphargus puteanus	100	100	Internal
20683	T103	Filter net	31	5	2021	Niphargus puteanus	100	100	Internal
20684	T103	Filter net	31	5	2021	Niphargus puteanus	100	100	Internal
20685	T103	Filter net	31	5	2021	Niphargus puteanus	100	100	Internal
20686	T103	Filter net	31	5	2021	Niphargus puteanus	100	100	Internal
20687	T103	Filter net	31	5	2021	Niphargus puteanus	100	100	Internal
20723	T118	Filter net	29	5	2021	Niphargus fontanus	100	99.7	Internal
20724	T118	Filter net	29	5	2021	Niphargus fontanus	100	99.7	Internal
20725	T118	Filter net	29	5	2021	Niphargus fontanus	100	99.7	Internal
20726	T118	Filter net	29	5	2021	Niphargus fontanus	100	99.7	Internal
20727	T118	Filter net	29	5	2021	Niphargus fontanus	100	99.7	Internal
20728	T118	Filter net	20	5	2021	Niphargus fontanus	100	99.7	Internal
20729	T118	Filter net	20	5	2021	Niphargus tonywhitteni	100	99.7	Internal
20730	T118	Filter net	20	5	2021	Niphargus fontanus	100	99.7	Internal
20731	T118	Filter net	4	6	2021	Niphargus fontanus	100	99.7	Internal
20732	T052	Filter net	7	6	2021	Niphargus tonywhitteni	100	99.7	Internal
20733	T052	Filter net	7	6	2021	Niphargus tonywhitteni	100	99.7	Internal
20774	T162	Filter net	10	6	2021	NA	NA	NA	NA	Failed to extract DNA
20775	T162	Filter net	10	6	2021	Niphargus tonywhitteni	100	99.7	Internal
20776	T162	Filter net	10	6	2021	Niphargus tonywhitteni	100	99.7	Internal
20802	T052	Filter net	31	5	2021	Niphargus auerbachi	100	100	Internal
20803	T052	Filter net	31	5	2021	Crangonyx subterraneus	94.2	100	GenBank
20804	T052	Filter net	31	5	2021	Niphargus tonywhitteni	100	99.7	Internal
20805	T052	Filter net	31	5	2021	Niphargus tonywhitteni	100	99.7	Internal
20806	T052	Filter net	31	5	2021	Niphargus sp.	NA	NA	NA	Bad quality of the DNA sequence
20807	T052	Filter net	25	5	2021	Niphargus tonywhitteni	100	99.7	Internal
20808	T052	Filter net	25	5	2021	Niphargus sp.	NA	NA	NA	Bad quality of the DNA sequence
20810	T052	Filter net	18	5	2021	Niphargus tonywhitteni	100	99.7	Internal
20811	T052	Filter net	18	5	2021	Niphargus tonywhitteni	100	99.7	Internal
20827	T143	Filter net	26	5	2021	Niphargus tonywhitteni	100	99.7	Internal
20832	T103	Filter net	8	6	2021	Niphargus puteanus	100	100	Internal
20833	T103	Filter net	8	6	2021	Niphargus puteanus	100	100	Internal
20834	T103	Filter net	8	6	2021	Niphargus puteanus	100	100	Internal
20835	T103	Filter net	8	6	2021	Niphargus puteanus	100	100	Internal
20836	T103	Filter net	8	6	2021	Niphargus puteanus	100	100	Internal
20837	T103	Filter net	8	6	2021	Niphargus puteanus	100	100	Internal
20838	T103	Filter net	8	6	2021	Niphargus puteanus	100	100	Internal
20839	T103	Filter net	8	6	2021	Niphargus puteanus	100	100	Internal
20840	T103	Filter net	8	6	2021	Niphargus puteanus	100	100	Internal
20841	T103	Filter net	8	6	2021	Niphargus puteanus	100	100	Internal
20842	T103	Filter net	8	6	2021	Niphargus puteanus	100	100	Internal
20843	T103	Filter net	8	6	2021	Niphargus puteanus	100	100	Internal
20844	T103	Filter net	8	6	2021	Niphargus puteanus	100	100	Internal
20845	T103	Filter net	8	6	2021	Niphargus puteanus	100	100	Internal
20846	T103	Filter net	8	6	2021	Niphargus puteanus	100	100	Internal
20847	T103	Filter net	8	6	2021	Niphargus puteanus	100	100	Internal
20848	T103	Filter net	8	6	2021	Niphargus puteanus	100	100	Internal
20849	T103	Filter net	8	6	2021	Niphargus puteanus	100	100	Internal
20850	T103	Filter net	8	6	2021	Niphargus sp.	NA	NA	NA	Bad quality of the DNA sequence
20851	T103	Filter net	15	6	2021	Niphargus puteanus	100	100	Internal
20852	T103	Filter net	15	6	2021	Niphargus puteanus	100	100	Internal
20853	T103	Filter net	15	6	2021	Niphargus puteanus	100	100	Internal
20854	T103	Filter net	15	6	2021	Niphargus puteanus	100	100	Internal
20855	T103	Filter net	15	6	2021	Niphargus puteanus	100	100	Internal
20856	T103	Filter net	15	6	2021	Niphargus puteanus	100	100	Internal
20857	T103	Filter net	15	6	2021	Niphargus puteanus	100	100	Internal
20858	T103	Filter net	15	6	2021	Niphargus puteanus	100	100	Internal
20859	T103	Filter net	22	6	2021	Niphargus puteanus	100	100	Internal
20860	T103	Filter net	22	6	2021	Niphargus puteanus	100	100	Internal
20861	T103	Filter net	22	6	2021	Niphargus puteanus	100	100	Internal
20862	T103	Filter net	22	6	2021	Niphargus puteanus	100	100	Internal
20863	T103	Filter net	22	6	2021	Niphargus puteanus	100	100	Internal
20864	T103	Filter net	22	6	2021	Niphargus puteanus	100	100	Internal
20865	T103	Filter net	22	6	2021	Niphargus puteanus	100	100	Internal
20866	T083	Filter net	21	5	2021	Niphargus tonywhitteni	100	99.7	Internal
20867	T083	Filter net	21	5	2021	Niphargus tonywhitteni	100	99.7	Internal
20868	T083	Filter net	28	5	2021	Niphargus tonywhitteni	100	99.7	Internal
20869	T083	Filter net	28	5	2021	Niphargus auerbachi	100	100	Internal
20870	T083	Filter net	4	6	2021	Niphargus tonywhitteni	100	99.7	Internal
20871	T083	Filter net	4	6	2021	Niphargus tonywhitteni	100	99.7	Internal
20873	T083	Filter net	18	6	2021	Niphargus sp.	NA	NA	NA	Bad quality of the DNA sequence
20874	T083	Filter net	18	6	2021	Niphargus tonywhitteni	100	99.7	Internal
20875	T083	Filter net	18	6	2021	Niphargus auerbachi	100	100	Internal
20903	T061	Filter net	6	5	2021	Niphargus puteanus	100	100	Internal
20904	T103	Filter net	29	6	2021	Niphargus puteanus	100	100	Internal
20905	T103	Filter net	29	6	2021	Niphargus puteanus	100	100	Internal
20906	T103	Filter net	29	6	2021	Niphargus fontanus	100	99.7	Internal
20907	T103	Filter net	29	6	2021	Niphargus puteanus	100	100	Internal
20908	T103	Filter net	29	6	2021	Niphargus puteanus	100	100	Internal
20909	T103	Filter net	29	6	2021	Niphargus auerbachi	100	100	Internal
20911	T103	Filter net	6	7	2021	Niphargus puteanus	100	100	Internal
20912	T103	Filter net	6	7	2021	Niphargus fontanus	100	99.7	Internal
20913	T103	Filter net	6	7	2021	Niphargus puteanus	100	100	Internal
20914	T103	Filter net	6	7	2021	Niphargus auerbachi	100	100	Internal
20915	T103	Filter net	6	7	2021	Niphargus sp.	NA	NA	NA	Bad quality of the DNA sequence
20916	T066	Filter net	12	5	2021	Niphargus auerbachi	99	100	Internal

## Sheet: Table S2
Table S2 Number of reads and ASVs per site after correction for index-jump and removal of ASVs only present in one of the 20 replicates per site
Site	# Reads	# ASVs
T005	491057	1588
T008	165933	613
T035	67298	83
T052	650792	964
T061	89777	82
T066	205208	332
T073	54808	40
T083	365502	603
T094	211012	305
T103	298334	559
T118	196154	605
T124	73712	54
T127	332322	726
T133	397515	1030
T141	346504	233
T143	585354	1709
T162	350664	465
T165	314001	963
T170	118935	104
T218	342736	429

## Sheet: Table S3
Table S3 Assignments for each ASV of the eDNA dataset. The first 7 ASVs were assigned to groundwater amphipod species using blast on our local reference database. The query cover and identity pourcentage are given. For the 4910 remaining ASVs, the assignment was performed a phylogenetic placement method using DARN. For each ASV, only the assignment with the highest likelihood weight ratio (LWR) i…
ASV	LWR	Kingdom	Phylum	Class	Qcov	%ident	Species
ASV_1277	-	-	-	-	100	100	Niphargus fontanus
ASV_1529	-	-	-	-	100	100	Niphargus puteanus
ASV_1898	-	-	-	-	100	100	Niphargus thienemanni
ASV_2405	-	-	-	-	100	100	Niphargus thienemanni
ASV_2511	-	-	-	-	100	100	Niphargus tonywhitteni
ASV_3113	-	-	-	-	100	100	Niphargus fontanus
ASV_4040	-	-	-	-	100	100	Niphargus auerbachi
ASV_1	0.86	Chromista	Bigyra	Bigyra	-	-	-
ASV_10	0.6082	Eukaryota	Unassigned	Unassigned	-	-	-
ASV_100	0.7329	Protozoa	Amoebozoa	Flabellinia	-	-	-
ASV_1000	0.02959	Unassigned	Unassigned	Unassigned	-	-	-
ASV_1001	0.7578	Chromista	Ochrophyta	Chrysophyceae	-	-	-
ASV_1002	0.3009	Unassigned	Unassigned	Unassigned	-	-	-
ASV_1003	0	Unassigned	Unassigned	Unassigned	-	-	-
ASV_1004	0.7505	Eukaryota	Unassigned	Unassigned	-	-	-
ASV_1005	0.7027	Eukaryota	Unassigned	Unassigned	-	-	-
ASV_1006	0.5611	Fungi	Ascomycota	Eurotiomycetes	-	-	-
ASV_1007	0.8404	Bacteria	Proteobacteria	Alphaproteobacteria	-	-	-
ASV_1008	0.7332	Eukaryota	Unassigned	Unassigned	-	-	-
ASV_101	0.3526	Unassigned	Unassigned	Unassigned	-	-	-
ASV_1010	0.6971	Eukaryota	Unassigned	Unassigned	-	-	-
ASV_1011	0.3884	Unassigned	Unassigned	Unassigned	-	-	-
ASV_1012	0.2881	Unassigned	Unassigned	Unassigned	-	-	-
ASV_1013	0.804	Chromista	Bigyra	Bigyra	-	-	-
ASV_1014	0.947	Bacteria	Proteobacteria	Alphaproteobacteria	-	-	-
ASV_1015	0.5536	Chromista	Cercozoa	Unassigned	-	-	-
ASV_1016	0.4402	Unassigned	Unassigned	Unassigned	-	-	-
ASV_1017	0.6864	Eukaryota	Unassigned	Unassigned	-	-	-
ASV_1018	0.6236	Bacteria	Terrabacteria_group	Firmicutes	-	-	-
ASV_1019	0.2775	Unassigned	Unassigned	Unassigned	-	-	-
ASV_102	0.6512	Protozoa	Amoebozoa	Flabellinia	-	-	-
ASV_1020	0.6938	Eukaryota	Unassigned	Unassigned	-	-	-
ASV_1021	0.4997	Unassigned	Unassigned	Unassigned	-	-	-
ASV_1022	0.6562	Eukaryota	Unassigned	Unassigned	-	-	-
ASV_1023	0.7715	Chromista	Ochrophyta	Phaeophyceae	-	-	-
ASV_1024	0.8253	Protozoa	Euglenozoa	Euglenida	-	-	-
ASV_1025	0.833	Eukaryota	Unassigned	Unassigned	-	-	-
ASV_1026	0.6401	Eukaryota	Unassigned	Unassigned	-	-	-
ASV_1027	0.282	Unassigned	Unassigned	Unassigned	-	-	-
ASV_1028	0.5	Eukaryota	Unassigned	Unassigned	-	-	-
ASV_1029	0.7257	Eukaryota	Unassigned	Unassigned	-	-	-
ASV_103	0.7004	Eukaryota	Unassigned	Unassigned	-	-	-
ASV_1030	0.7006	Plantae	Glaucophyta	Glaucocystophyceae	-	-	-
ASV_1031	0.5837	Eukaryota	Unassigned	Unassigned	-	-	-
ASV_1032	0.7523	Chromista	Ochrophyta	Phaeophyceae	-	-	-
ASV_1033	0.9369	Bacteria	Proteobacteria	Alphaproteobacteria	-	-	-
ASV_1034	0.8742	Eukaryota	Unassigned	Unassigned	-	-	-
ASV_1035	0.9153	Eukaryota	Unassigned	Unassigned	-	-	-
ASV_1036	0.603	Metazoa	Chordata	Mammalia	-	-	-
ASV_1037	0.3604	Unassigned	Unassigned	Unassigned	-	-	-
ASV_1038	0	Unassigned	Unassigned	Unassigned	-	-	-
ASV_1039	0.3601	Unassigned	Unassigned	Unassigned	-	-	-
ASV_104	0.6374	Metazoa	Arthropoda	Symphyla	-	-	-
ASV_1040	0.03472	Unassigned	Unassigned	Unassigned	-	-	-
ASV_1041	0	Unassigned	Unassigned	Unassigned	-	-	-
ASV_1042	0.6042	Eukaryota	Unassigned	Unassigned	-	-	-
ASV_1043	0.716	Metazoa	Rotifera	Monogononta	-	-	-
ASV_1044	0.6579	Chromista	Bigyra	Bigyra	-	-	-
ASV_1045	1	Chromista	Bigyra	Bigyra	-	-	-
ASV_1046	0.7199	Chromista	Ochrophyta	Chrysophyceae	-	-	-
ASV_1047	0.6534	Eukaryota	Unassigned	Unassigned	-	-	-
ASV_1048	0.5307	Protozoa	Amoebozoa	Flabellinia	-	-	-
ASV_1049	0.9984	Chromista	Bigyra	Bigyra	-	-	-
ASV_105	0.7636	Chromista	Ochrophyta	Chrysophyceae	-	-	-
ASV_1050	0.4907	Unassigned	Unassigned	Unassigned	-	-	-
ASV_1051	0.3235	Unassigned	Unassigned	Unassigned	-	-	-
ASV_1052	0.7059	Eukaryota	Unassigned	Unassigned	-	-	-
ASV_1053	0.1116	Unassigned	Unassigned	Unassigned	-	-	-
ASV_1054	0.9388	Other	Haptista	Haptophyta	-	-	-
ASV_1055	0.8209	Eukaryota	Unassigned	Unassigned	-	-	-
ASV_1056	0.8161	Chromista	Cercozoa	Euglyphida	-	-	-
ASV_1057	0.5626	Eukaryota	Unassigned	Unassigned	-	-	-
ASV_1058	0.7809	Eukaryota	Unassigned	Unassigned	-	-	-
ASV_1059	0.877	Bacteria	Proteobacteria	Alphaproteobacteria	-	-	-
ASV_106	0.618	Chromista	Bigyra	Bigyra	-	-	-
ASV_1060	0.6533	Metazoa	Cnidaria	Hydrozoa	-	-	-
ASV_1061	0.7827	Metazoa	Rotifera	Bdelloidea	-	-	-
ASV_1062	0.7014	Eukaryota	Unassigned	Unassigned	-	-	-
ASV_1063	0.9829	Eukaryota	Unassigned	Unassigned	-	-	-
ASV_1064	0.5162	Plantae	Glaucophyta	Glaucocystophyceae	-	-	-
ASV_1065	0.998	Protozoa	Amoebozoa	Eumycetozoa	-	-	-
ASV_1066	0.3973	Unassigned	Unassigned	Unassigned	-	-	-
ASV_1067	0.3996	Unassigned	Unassigned	Unassigned	-	-	-
ASV_1068	0.8286	Eukaryota	Unassigned	Unassigned	-	-	-
ASV_1069	0.6342	Eukaryota	Unassigned	Unassigned	-	-	-
ASV_107	0.3929	Unassigned	Unassigned	Unassigned	-	-	-
ASV_1070	0.622	Eukaryota	Unassigned	Unassigned	-	-	-
ASV_1071	0.7534	Bacteria	Proteobacteria	Alphaproteobacteria	-	-	-
ASV_1072	0.4126	Unassigned	Unassigned	Unassigned	-	-	-
ASV_1073	0.6617	Eukaryota	Unassigned	Unassigned	-	-	-
ASV_1074	0.914	Eukaryota	Unassigned	Unassigned	-	-	-
ASV_1076	0.6714	Chromista	Oomycota	Oomycota	-	-	-
ASV_1077	0.6497	Eukaryota	Unassigned	Unassigned	-	-	-
ASV_1078	0.4296	Unassigned	Unassigned	Unassigned	-	-	-
ASV_1079	0.9489	Bacteria	Proteobacteria	Alphaproteobacteria	-	-	-
ASV_108	0.5843	Eukaryota	Unassigned	Unassigned	-	-	-
ASV_1080	0.6963	Fungi	Ascomycota	Dothideomycetes	-	-	-
ASV_1082	0.2972	Unassigned	Unassigned	Unassigned	-	-	-
ASV_1083	0.6867	Eukaryota	Unassigned	Unassigned	-	-	-
ASV_1084	0.5205	Protozoa	Amoebozoa	Himatismenida	-	-	-
ASV_1085	0.6014	Metazoa	Placozoa	Unassigned	-	-	-
ASV_1086	0.5941	Eukaryota	Unassigned	Unassigned	-	-	-
ASV_1087	0.8066	Eukaryota	Unassigned	Unassigned	-	-	-
ASV_1088	0.2889	Unassigned	Unassigned	Unassigned	-	-	-
ASV_1089	0.9995	Protozoa	Euglenozoa	Euglenida	-	-	-
ASV_109	0.2135	Unassigned	Unassigned	Unassigned	-	-	-
ASV_1090	0.8116	Eukaryota	Unassigned	Unassigned	-	-	-
ASV_1091	0.5	Eukaryota	Unassigned	Unassigned	-	-	-
ASV_1092	0.7537	Eukaryota	Unassigned	Unassigned	-	-	-
ASV_1093	0.8597	Fungi	Mucoromycota	Glomeromycetes	-	-	-
ASV_1094	0.9517	Bacteria	Proteobacteria	Alphaproteobacteria	-	-	-
ASV_1095	0.7939	Eukaryota	Unassigned	Unassigned	-	-	-
ASV_1096	0.51	Chromista	Ochrophyta	Dictyochophyceae	-	-	-
ASV_1097	0.9211	Eukaryota	Unassigned	Unassigned	-	-	-
ASV_1098	0.4783	Unassigned	Unassigned	Unassigned	-	-	-
ASV_1099	0.4774	Unassigned	Unassigned	Unassigned	-	-	-
ASV_11	0.5244	Chromista	Cercozoa	Unassigned	-	-	-
ASV_110	0.5477	Protozoa	Euglenozoa	Euglenida	-	-	-
ASV_1100	0.403	Unassigned	Unassigned	Unassigned	-	-	-
ASV_1101	0.9852	Eukaryota	Unassigned	Unassigned	-	-	-
ASV_1102	0.7374	Other	Haptista	Haptophyta	-	-	-
ASV_1103	0.4915	Unassigned	Unassigned	Unassigned	-	-	-
ASV_1104	0.4075	Unassigned	Unassigned	Unassigned	-	-	-
ASV_1105	0.4069	Unassigned	Unassigned	Unassigned	-	-	-
ASV_1106	0.7559	Chromista	Cercozoa	Unassigned	-	-	-
ASV_1107	0.698	Eukaryota	Unassigned	Unassigned	-	-	-
ASV_1108	0.8273	Fungi	Mucoromycota	Glomeromycetes	-	-	-
ASV_1109	0.7	Eukaryota	Unassigned	Unassigned	-	-	-
ASV_111	0.5627	Eukaryota	Unassigned	Unassigned	-	-	-
ASV_1110	0.5882	Eukaryota	Unassigned	Unassigned	-	-	-
ASV_1111	0.8074	Eukaryota	Unassigned	Unassigned	-	-	-
ASV_1112	0.06247	Unassigned	Unassigned	Unassigned	-	-	-
ASV_1113	0.925	Eukaryota	Unassigned	Unassigned	-	-	-
ASV_1114	0.5047	Eukaryota	Unassigned	Unassigned	-	-	-
ASV_1115	0.9148	Other	Haptista	Haptophyta	-	-	-
ASV_1116	0.6973	Eukaryota	Unassigned	Unassigned	-	-	-
ASV_1117	0.7239	Eukaryota	Unassigned	Unassigned	-	-	-
ASV_1118	0.9917	Eukaryota	Unassigned	Unassigned	-	-	-
ASV_1119	0.4359	Unassigned	Unassigned	Unassigned	-	-	-
ASV_112	0.4662	Unassigned	Unassigned	Unassigned	-	-	-
ASV_1120	0.4301	Unassigned	Unassigned	Unassigned	-	-	-
ASV_1121	0.2086	Unassigned	Unassigned	Unassigned	-	-	-
ASV_1122	0.9671	Eukaryota	Unassigned	Unassigned	-	-	-
ASV_1123	0.6675	Eukaryota	Unassigned	Unassigned	-	-	-
ASV_1124	0.3308	Unassigned	Unassigned	Unassigned	-	-	-
ASV_1126	0.7983	Eukaryota	Unassigned	Unassigned	-	-	-
ASV_1127	0.9466	Bacteria	Proteobacteria	Alphaproteobacteria	-	-	-
ASV_1128	0.9207	Bacteria	Proteobacteria	Alphaproteobacteria	-	-	-
ASV_1129	0.4514	Unassigned	Unassigned	Unassigned	-	-	-
ASV_113	0.5191	Metazoa	Mollusca	Gastropoda	-	-	-
ASV_1130	0.1766	Unassigned	Unassigned	Unassigned	-	-	-
ASV_1131	0.791	Chromista	Ochrophyta	Chrysophyceae	-	-	-
ASV_1132	0.8726	Other	Haptista	Haptophyta	-	-	-
ASV_1133	0.5497	Eukaryota	Unassigned	Unassigned	-	-	-
ASV_1134	0.6643	Eukaryota	Unassigned	Unassigned	-	-	-
ASV_1135	0.6818	Eukaryota	Unassigned	Unassigned	-	-	-
ASV_1136	0.7402	Protozoa	Amoebozoa	Flabellinia	-	-	-
ASV_1137	0.798	Bacteria	Proteobacteria	Alphaproteobacteria	-	-	-
ASV_1138	0.9784	Chromista	Oomycota	Oomycota	-	-	-
ASV_1139	0.5	Chromista	Ochrophyta	Chrysophyceae	-	-	-
ASV_114	0.8412	Chromista	Bigyra	Bigyra	-	-	-
ASV_1140	0.4244	Unassigned	Unassigned	Unassigned	-	-	-
ASV_1141	0.2999	Unassigned	Unassigned	Unassigned	-	-	-
ASV_1142	0.3348	Unassigned	Unassigned	Unassigned	-	-	-
ASV_1143	0.7195	Plantae	Glaucophyta	Glaucocystophyceae	-	-	-
ASV_1144	0.05398	Unassigned	Unassigned	Unassigned	-	-	-
ASV_1145	0.9589	Metazoa	Annelida	Clitellata	-	-	-
ASV_1146	0.7849	Chromista	Ochrophyta	Chrysophyceae	-	-	-
ASV_1147	0.5327	Protozoa	Amoebozoa	Flabellinia	-	-	-
ASV_1148	0.6756	Protozoa	Percolozoa	Unassigned	-	-	-
ASV_1149	0.954	Protozoa	Euglenozoa	Euglenida	-	-	-
ASV_115	0.5037	Eukaryota	Unassigned	Unassigned	-	-	-
ASV_1150	0.5704	Protozoa	Choanozoa	Ichthyosporea	-	-	-
ASV_1151	0.454	Unassigned	Unassigned	Unassigned	-	-	-
ASV_1152	0.3018	Unassigned	Unassigned	Unassigned	-	-	-
ASV_1153	0.5198	Eukaryota	Unassigned	Unassigned	-	-	-
ASV_1154	0.9677	Bacteria	Proteobacteria	Alphaproteobacteria	-	-	-
ASV_1155	0.442	Unassigned	Unassigned	Unassigned	-	-	-
ASV_1156	0.7034	Eukaryota	Unassigned	Unassigned	-	-	-
ASV_1157	0.6143	Eukaryota	Unassigned	Unassigned	-	-	-
ASV_1158	0.6499	Eukaryota	Unassigned	Unassigned	-	-	-
ASV_1159	0.7827	Eukaryota	Unassigned	Unassigned	-	-	-
ASV_116	0.6184	Eukaryota	Unassigned	Unassigned	-	-	-
ASV_1160	0.6162	Eukaryota	Unassigned	Unassigned	-	-	-
ASV_1161	0.8589	Eukaryota	Unassigned	Unassigned	-	-	-
ASV_1162	0.8445	Eukaryota	Unassigned	Unassigned	-	-	-
ASV_1163	0.7416	Chromista	Bigyra	Bigyra	-	-	-
ASV_1164	0.7079	Eukaryota	Unassigned	Unassigned	-	-	-
ASV_1165	0.5909	Eukaryota	Unassigned	Unassigned	-	-	-
ASV_1166	0.6388	Protozoa	Amoebozoa	Himatismenida	-	-	-
ASV_1167	0.9591	Bacteria	Terrabacteria_group	Firmicutes	-	-	-
ASV_1168	0.5573	Eukaryota	Unassigned	Unassigned	-	-	-
ASV_1169	0.515	Eukaryota	Unassigned	Unassigned	-	-	-
ASV_117	0.7943	Metazoa	Cnidaria	Hydrozoa	-	-	-
ASV_1170	0.5714	Eukaryota	Unassigned	Unassigned	-	-	-
ASV_1171	0.973	Chromista	Ochrophyta	Synurophyceae	-	-	-
ASV_1172	0.6376	Eukaryota	Unassigned	Unassigned	-	-	-
ASV_1173	0.8435	Protozoa	Euglenozoa	Euglenida	-	-	-
ASV_1174	0.6708	Eukaryota	Unassigned	Unassigned	-	-	-
ASV_1175	0.8447	Eukaryota	Unassigned	Unassigned	-	-	-
ASV_1176	0.746	Eukaryota	Unassigned	Unassigned	-	-	-
ASV_1177	0.8445	Bacteria	Proteobacteria	Alphaproteobacteria	-	-	-
ASV_1178	0.6095	Eukaryota	Unassigned	Unassigned	-	-	-
ASV_1179	0.9451	Chromista	Oomycota	Oomycota	-	-	-
ASV_118	0.9831	Protozoa	Amoebozoa	Eumycetozoa	-	-	-
ASV_1180	0.7923	Chromista	Bacillariophyceae	Bacillariophyceae	-	-	-
ASV_1181	0.02208	Unassigned	Unassigned	Unassigned	-	-	-
ASV_1182	0.3959	Unassigned	Unassigned	Unassigned	-	-	-
ASV_1184	0.7598	Eukaryota	Unassigned	Unassigned	-	-	-
ASV_1185	0.6474	Protozoa	Amoebozoa	Flabellinia	-	-	-
ASV_1186	0.7208	Chromista	Oomycota	Oomycota	-	-	-
ASV_1187	0.6252	Eukaryota	Unassigned	Unassigned	-	-	-
ASV_1188	0.7775	Eukaryota	Unassigned	Unassigned	-	-	-
ASV_1189	0.9901	Bacteria	Proteobacteria	Alphaproteobacteria	-	-	-
ASV_119	0.7183	Eukaryota	Unassigned	Unassigned	-	-	-
ASV_1190	0.9348	Bacteria	Proteobacteria	Alphaproteobacteria	-	-	-
ASV_1191	0.504	Eukaryota	Unassigned	Unassigned	-	-	-
ASV_1192	0.4986	Unassigned	Unassigned	Unassigned	-	-	-
ASV_1193	0.6462	Metazoa	Mollusca	Gastropoda	-	-	-
ASV_1194	0.4727	Unassigned	Unassigned	Unassigned	-	-	-
ASV_1195	0.7033	Metazoa	Rotifera	Bdelloidea	-	-	-
ASV_1196	0.8321	Eukaryota	Unassigned	Unassigned	-	-	-
ASV_1197	0.9321	Eukaryota	Unassigned	Unassigned	-	-	-
ASV_1198	0.5323	Metazoa	Porifera	Demospongiae	-	-	-
ASV_1199	0.5804	Eukaryota	Unassigned	Unassigned	-	-	-
ASV_12	0.7049	Eukaryota	Unassigned	Unassigned	-	-	-
ASV_120	0.5013	Chromista	Bacillariophyceae	Unassigned	-	-	-
ASV_1200	0.5006	Chromista	Ochrophyta	Chrysophyceae	-	-	-
ASV_1201	0.6437	Eukaryota	Unassigned	Unassigned	-	-	-
ASV_1202	0.5326	Eukaryota	Unassigned	Unassigned	-	-	-
ASV_1203	0.8432	Metazoa	Mollusca	Gastropoda	-	-	-
ASV_1204	0.6217	Chromista	Ochrophyta	Chrysophyceae	-	-	-
ASV_1205	0.6209	Protozoa	Euglenozoa	Euglenida	-	-	-
ASV_1206	0.9901	Eukaryota	Unassigned	Unassigned	-	-	-
ASV_1207	0.6233	Chromista	Ochrophyta	Xanthophyceae	-	-	-
ASV_1208	0.5571	Metazoa	Arthropoda	Unassigned	-	-	-
ASV_1209	0.1776	Unassigned	Unassigned	Unassigned	-	-	-
ASV_121	0.9944	Eukaryota	Unassigned	Unassigned	-	-	-
ASV_1210	0.7567	Eukaryota	Unassigned	Unassigned	-	-	-
ASV_1211	0.2799	Unassigned	Unassigned	Unassigned	-	-	-
ASV_1213	0.6582	Chromista	Oomycota	Oomycota	-	-	-
ASV_1214	0.3853	Unassigned	Unassigned	Unassigned	-	-	-
ASV_1215	0.9164	Bacteria	Proteobacteria	Alphaproteobacteria	-	-	-
ASV_1216	0.4784	Unassigned	Unassigned	Unassigned	-	-	-
ASV_1217	0.5082	Fungi	Ascomycota	Dothideomycetes	-	-	-
ASV_1218	0.8729	Eukaryota	Unassigned	Unassigned	-	-	-
ASV_1219	0.6452	Eukaryota	Unassigned	Unassigned	-	-	-
ASV_122	0.06755	Unassigned	Unassigned	Unassigned	-	-	-
ASV_1220	0.2277	Unassigned	Unassigned	Unassigned	-	-	-
ASV_1221	0.6905	Protozoa	Amoebozoa	Flabellinia	-	-	-
ASV_1222	0.4934	Unassigned	Unassigned	Unassigned	-	-	-
ASV_1223	0.5125	Eukaryota	Unassigned	Unassigned	-	-	-
ASV_1224	0.0617	Unassigned	Unassigned	Unassigned	-	-	-
ASV_1225	0.5021	Eukaryota	Unassigned	Unassigned	-	-	-
ASV_1226	0.5066	Plantae	Streptophyta	Mesostigmatophyceae	-	-	-
ASV_1227	0.8065	Eukaryota	Unassigned	Unassigned	-	-	-
ASV_1228	0.4075	Unassigned	Unassigned	Unassigned	-	-	-
ASV_1229	0.7826	Eukaryota	Unassigned	Unassigned	-	-	-
ASV_123	0.6141	Protozoa	Amoebozoa	Flabellinia	-	-	-
ASV_1230	0.5898	Protozoa	Percolozoa	Unassigned	-	-	-
ASV_1231	0.8193	Fungi	Ascomycota	Unassigned	-	-	-
ASV_1232	0.4784	Unassigned	Unassigned	Unassigned	-	-	-
ASV_1233	0.9211	Chromista	Ochrophyta	Synurophyceae	-	-	-
ASV_1234	0.7026	Chromista	Ochrophyta	Chrysophyceae	-	-	-
ASV_1235	0.6545	Eukaryota	Unassigned	Unassigned	-	-	-
ASV_1236	0.8589	Chromista	Bigyra	Bigyra	-	-	-
ASV_1237	0.6522	Eukaryota	Unassigned	Unassigned	-	-	-
ASV_1238	0.8591	Eukaryota	Unassigned	Unassigned	-	-	-
ASV_1239	0.5862	Other	Haptista	Haptophyta	-	-	-
ASV_124	0.6792	Other	Haptista	Haptophyta	-	-	-
ASV_1240	0.2322	Unassigned	Unassigned	Unassigned	-	-	-
ASV_1241	0.671	Eukaryota	Unassigned	Unassigned	-	-	-
ASV_1242	0.4728	Unassigned	Unassigned	Unassigned	-	-	-
ASV_1243	0.7079	Eukaryota	Unassigned	Unassigned	-	-	-
ASV_1244	0.4264	Unassigned	Unassigned	Unassigned	-	-	-
ASV_1245	0.5457	Metazoa	Placozoa	Unassigned	-	-	-
ASV_1246	0.2179	Unassigned	Unassigned	Unassigned	-	-	-
ASV_1247	0.5672	Protozoa	Amoebozoa	Flabellinia	-	-	-
ASV_1248	0.5226	Chromista	Ochrophyta	Dictyochophyceae	-	-	-
ASV_1249	0.7297	Chromista	Ochrophyta	Chrysophyceae	-	-	-
ASV_125	0.4422	Unassigned	Unassigned	Unassigned	-	-	-
ASV_1250	0.8599	Bacteria	Proteobacteria	Alphaproteobacteria	-	-	-
ASV_1251	0.2501	Unassigned	Unassigned	Unassigned	-	-	-
ASV_1252	0.6661	Chromista	Bacillariophyceae	Coscinodiscophyceae	-	-	-
ASV_1253	0.3793	Unassigned	Unassigned	Unassigned	-	-	-
ASV_1254	0.9755	Plantae	Chlorophyta	Ulvophyceae	-	-	-
ASV_1255	0.7696	Fungi	Ascomycota	Unassigned	-	-	-
ASV_1256	0.3318	Unassigned	Unassigned	Unassigned	-	-	-
ASV_1257	0.1155	Unassigned	Unassigned	Unassigned	-	-	-
ASV_1258	0.3471	Unassigned	Unassigned	Unassigned	-	-	-
ASV_1259	0.1048	Unassigned	Unassigned	Unassigned	-	-	-
ASV_126	0.4627	Unassigned	Unassigned	Unassigned	-	-	-
ASV_1260	0.787	Chromista	Bacillariophyceae	Unassigned	-	-	-
ASV_1261	0.663	Eukaryota	Unassigned	Unassigned	-	-	-
ASV_1262	0.9602	Bacteria	Proteobacteria	Alphaproteobacteria	-	-	-
ASV_1263	0.1733	Unassigned	Unassigned	Unassigned	-	-	-
ASV_1264	0.4717	Unassigned	Unassigned	Unassigned	-	-	-
ASV_1265	0.9999	Metazoa	Cnidaria	Myxozoa	-	-	-
ASV_1266	0.6241	Eukaryota	Unassigned	Unassigned	-	-	-
ASV_1267	0.4157	Unassigned	Unassigned	Unassigned	-	-	-
ASV_1268	0.6006	Chromista	Ochrophyta	Chrysophyceae	-	-	-
ASV_1269	0.6124	Eukaryota	Unassigned	Unassigned	-	-	-
ASV_127	0.5407	Eukaryota	Unassigned	Unassigned	-	-	-
ASV_1270	0.5	Eukaryota	Unassigned	Unassigned	-	-	-
ASV_1271	0.4783	Unassigned	Unassigned	Unassigned	-	-	-
ASV_1272	0.6437	Bacteria	Terrabacteria_group	Firmicutes	-	-	-
ASV_1273	0.6152	Other	Haptista	Haptophyta	-	-	-
ASV_1274	0.6431	Eukaryota	Unassigned	Unassigned	-	-	-
ASV_1275	0.9623	Eukaryota	Unassigned	Unassigned	-	-	-
ASV_1276	0.9843	Protozoa	Amoebozoa	Eumycetozoa	-	-	-
ASV_1278	0.5428	Eukaryota	Unassigned	Unassigned	-	-	-
ASV_1279	1	Chromista	Bigyra	Bigyra	-	-	-
ASV_128	0.4435	Unassigned	Unassigned	Unassigned	-	-	-
ASV_1280	0.3108	Unassigned	Unassigned	Unassigned	-	-	-
ASV_1281	0.95	Eukaryota	Unassigned	Unassigned	-	-	-
ASV_1282	0.8535	Eukaryota	Unassigned	Unassigned	-	-	-
ASV_1283	0.7771	Metazoa	Cnidaria	Hydrozoa	-	-	-
ASV_1284	0.908	Eukaryota	Unassigned	Unassigned	-	-	-
ASV_1285	0.5307	Eukaryota	Unassigned	Unassigned	-	-	-
ASV_1286	0.5138	Eukaryota	Unassigned	Unassigned	-	-	-
ASV_1287	0.7859	Eukaryota	Unassigned	Unassigned	-	-	-
ASV_1288	0.6503	Eukaryota	Unassigned	Unassigned	-	-	-
ASV_1289	0.5	Fungi	Chytridiomycota	Chytridiomycetes	-	-	-
ASV_129	0.8609	Eukaryota	Unassigned	Unassigned	-	-	-
ASV_1290	0.7111	Eukaryota	Unassigned	Unassigned	-	-	-
ASV_1291	0.7613	Eukaryota	Unassigned	Unassigned	-	-	-
ASV_1292	0.844	Eukaryota	Unassigned	Unassigned	-	-	-
ASV_1293	0.6569	Eukaryota	Unassigned	Unassigned	-	-	-
ASV_1294	0.3716	Unassigned	Unassigned	Unassigned	-	-	-
ASV_1295	0.616	Chromista	Bacillariophyceae	Unassigned	-	-	-
ASV_1296	0.7836	Protozoa	Percolozoa	Unassigned	-	-	-
ASV_1297	0.9354	Chromista	Bigyra	Bigyra	-	-	-
ASV_1298	0	Unassigned	Unassigned	Unassigned	-	-	-
ASV_1299	0.8342	Eukaryota	Unassigned	Unassigned	-	-	-
ASV_13	0.8819	Chromista	Ochrophyta	Chrysophyceae	-	-	-
ASV_130	0.5775	Protozoa	Amoebozoa	Flabellinia	-	-	-
ASV_1300	0.7287	Chromista	Ochrophyta	Phaeophyceae	-	-	-
ASV_1301	0.8047	Eukaryota	Unassigned	Unassigned	-	-	-
ASV_1302	0.6022	Chromista	Ochrophyta	Eustigmatophyceae	-	-	-
ASV_1303	0.02296	Unassigned	Unassigned	Unassigned	-	-	-
ASV_1304	0.7525	Eukaryota	Unassigned	Unassigned	-	-	-
ASV_1305	0.2639	Unassigned	Unassigned	Unassigned	-	-	-
ASV_1306	0.7879	Eukaryota	Unassigned	Unassigned	-	-	-
ASV_1307	0.6638	Eukaryota	Unassigned	Unassigned	-	-	-
ASV_1308	0.9726	Bacteria	Proteobacteria	Alphaproteobacteria	-	-	-
ASV_1309	0.5721	Eukaryota	Unassigned	Unassigned	-	-	-
ASV_131	0.5616	Eukaryota	Unassigned	Unassigned	-	-	-
ASV_1310	0.7114	Fungi	Ascomycota	Arthoniomycetes	-	-	-
ASV_1311	0.04939	Unassigned	Unassigned	Unassigned	-	-	-
ASV_1312	0.2095	Unassigned	Unassigned	Unassigned	-	-	-
ASV_1313	0.8791	Bacteria	Proteobacteria	Alphaproteobacteria	-	-	-
ASV_1314	0.9891	Chromista	Ochrophyta	Chrysophyceae	-	-	-
ASV_1315	0	Unassigned	Unassigned	Unassigned	-	-	-
ASV_1316	0.6997	Eukaryota	Unassigned	Unassigned	-	-	-
ASV_1317	0.857	Fungi	Ascomycota	Unassigned	-	-	-
ASV_1318	0.3849	Unassigned	Unassigned	Unassigned	-	-	-
ASV_1319	0.9636	Eukaryota	Unassigned	Unassigned	-	-	-
ASV_132	0.8158	Eukaryota	Unassigned	Unassigned	-	-	-
ASV_1320	0	Unassigned	Unassigned	Unassigned	-	-	-
ASV_1321	0.8063	Eukaryota	Unassigned	Unassigned	-	-	-
ASV_1322	0.6549	Metazoa	Rotifera	Monogononta	-	-	-
ASV_1323	0.8012	Protozoa	Euglenozoa	Euglenida	-	-	-
ASV_1324	0.3847	Unassigned	Unassigned	Unassigned	-	-	-
ASV_1325	0.9146	Bacteria	Proteobacteria	Alphaproteobacteria	-	-	-
ASV_1326	0.484	Unassigned	Unassigned	Unassigned	-	-	-
ASV_1327	0.6505	Eukaryota	Unassigned	Unassigned	-	-	-
ASV_1328	0.5142	Plantae	Streptophyta	Unassigned	-	-	-
ASV_1329	0.4861	Unassigned	Unassigned	Unassigned	-	-	-
ASV_133	0.4362	Unassigned	Unassigned	Unassigned	-	-	-
ASV_1330	0.1602	Unassigned	Unassigned	Unassigned	-	-	-
ASV_1331	0.6109	Metazoa	Arthropoda	Arachnida	-	-	-
ASV_1332	0.7726	Chromista	Bigyra	Bigyra	-	-	-
ASV_1333	0.4637	Unassigned	Unassigned	Unassigned	-	-	-
ASV_1334	0.4009	Unassigned	Unassigned	Unassigned	-	-	-
ASV_1335	0.6564	Metazoa	Rotifera	Monogononta	-	-	-
ASV_1336	0.6811	Metazoa	Arthropoda	Symphyla	-	-	-
ASV_1337	0.3641	Unassigned	Unassigned	Unassigned	-	-	-
ASV_1338	0.06842	Unassigned	Unassigned	Unassigned	-	-	-
ASV_1339	0.5982	Eukaryota	Unassigned	Unassigned	-	-	-
ASV_134	0.9448	Eukaryota	Unassigned	Unassigned	-	-	-
ASV_1340	0.4787	Unassigned	Unassigned	Unassigned	-	-	-
ASV_1341	0.6851	Bacteria	Proteobacteria	Alphaproteobacteria	-	-	-
ASV_1342	0.6149	Protozoa	Amoebozoa	Flabellinia	-	-	-
ASV_1343	0.6879	Protozoa	Euglenozoa	Euglenida	-	-	-
ASV_1344	1	Chromista	Bigyra	Bigyra	-	-	-
ASV_1345	0.8602	Bacteria	Proteobacteria	Alphaproteobacteria	-	-	-
ASV_1346	0.5	Eukaryota	Unassigned	Unassigned	-	-	-
ASV_1347	0.813	Chromista	Bigyra	Bigyra	-	-	-
ASV_1348	0.4492	Unassigned	Unassigned	Unassigned	-	-	-
ASV_1349	0.7785	Eukaryota	Unassigned	Unassigned	-	-	-
ASV_135	0.3321	Unassigned	Unassigned	Unassigned	-	-	-
ASV_1350	0.7391	Chromista	Bigyra	Bigyra	-	-	-
ASV_1351	0.804	Eukaryota	Unassigned	Unassigned	-	-	-
ASV_1352	0.6745	Bacteria	Proteobacteria	Alphaproteobacteria	-	-	-
ASV_1353	0.7582	Eukaryota	Unassigned	Unassigned	-	-	-
ASV_1354	0.7602	Eukaryota	Unassigned	Unassigned	-	-	-
ASV_1355	0.6974	Eukaryota	Unassigned	Unassigned	-	-	-
ASV_1356	0.4786	Unassigned	Unassigned	Unassigned	-	-	-
ASV_1357	0.6136	Other	Haptista	Haptophyta	-	-	-
ASV_1359	0.617	Eukaryota	Unassigned	Unassigned	-	-	-
ASV_136	0.6156	Eukaryota	Unassigned	Unassigned	-	-	-
ASV_1360	0.8544	Eukaryota	Unassigned	Unassigned	-	-	-
ASV_1361	0.9895	Chromista	Bigyra	Bigyra	-	-	-
ASV_1362	0.806	Metazoa	Platyhelminthes	Catenulida	-	-	-
ASV_1363	0.9218	Chromista	Cercozoa	Unassigned	-	-	-
ASV_1364	0.6785	Eukaryota	Unassigned	Unassigned	-	-	-
ASV_1365	0.2138	Unassigned	Unassigned	Unassigned	-	-	-
ASV_1366	0.778	Fungi	Chytridiomycota	Chytridiomycetes	-	-	-
ASV_1367	0.5	Eukaryota	Unassigned	Unassigned	-	-	-
ASV_1368	0.08689	Unassigned	Unassigned	Unassigned	-	-	-
ASV_1369	0.3834	Unassigned	Unassigned	Unassigned	-	-	-
ASV_137	0.967	Eukaryota	Unassigned	Unassigned	-	-	-
ASV_1370	0.02225	Unassigned	Unassigned	Unassigned	-	-	-
ASV_1371	0.958	Eukaryota	Unassigned	Unassigned	-	-	-
ASV_1372	0.3602	Unassigned	Unassigned	Unassigned	-	-	-
ASV_1373	0.5516	Metazoa	Placozoa	Unassigned	-	-	-
ASV_1374	0.8509	Eukaryota	Unassigned	Unassigned	-	-	-
ASV_1375	0.5403	Eukaryota	Unassigned	Unassigned	-	-	-
ASV_1376	0.6653	Eukaryota	Unassigned	Unassigned	-	-	-
ASV_1377	0.4812	Unassigned	Unassigned	Unassigned	-	-	-
ASV_1378	0.3716	Unassigned	Unassigned	Unassigned	-	-	-
ASV_1379	0.9939	Protozoa	Amoebozoa	Eumycetozoa	-	-	-
ASV_138	0.7196	Eukaryota	Unassigned	Unassigned	-	-	-
ASV_1380	0.2633	Unassigned	Unassigned	Unassigned	-	-	-
ASV_1381	0.5972	Eukaryota	Unassigned	Unassigned	-	-	-
ASV_1382	0.6893	Eukaryota	Unassigned	Unassigned	-	-	-
ASV_1383	0.2751	Unassigned	Unassigned	Unassigned	-	-	-
ASV_1384	0.9434	Eukaryota	Unassigned	Unassigned	-	-	-
ASV_1385	0.9604	Eukaryota	Unassigned	Unassigned	-	-	-
ASV_1386	0.8259	Metazoa	Annelida	Clitellata	-	-	-
ASV_1388	0.5	Metazoa	Gnathostomulida	Unassigned	-	-	-
ASV_1389	0.8585	Other	Haptista	Haptophyta	-	-	-
ASV_139	0.5	Eukaryota	Unassigned	Unassigned	-	-	-
ASV_1390	0.8068	Eukaryota	Unassigned	Unassigned	-	-	-
ASV_1391	0.3351	Unassigned	Unassigned	Unassigned	-	-	-
ASV_1392	0.9675	Eukaryota	Unassigned	Unassigned	-	-	-
ASV_1393	0.6098	Protozoa	Amoebozoa	Flabellinia	-	-	-
ASV_1394	0.9818	Bacteria	Proteobacteria	Alphaproteobacteria	-	-	-
ASV_1395	0.9419	Eukaryota	Unassigned	Unassigned	-	-	-
ASV_1396	0.03856	Unassigned	Unassigned	Unassigned	-	-	-
ASV_1397	0.5598	Fungi	Ascomycota	Unassigned	-	-	-
ASV_1398	0.554	Plantae	Rhodophyta	Florideophyceae	-	-	-
ASV_1399	0.7317	Eukaryota	Unassigned	Unassigned	-	-	-
ASV_14	0.7623	Eukaryota	Unassigned	Unassigned	-	-	-
ASV_140	0.8097	Eukaryota	Unassigned	Unassigned	-	-	-
ASV_1400	0.4601	Unassigned	Unassigned	Unassigned	-	-	-
ASV_1401	0.792	Chromista	Bacillariophyceae	Unassigned	-	-	-
ASV_1402	0.3108	Unassigned	Unassigned	Unassigned	-	-	-
ASV_1403	0.7337	Eukaryota	Unassigned	Unassigned	-	-	-
ASV_1404	0.4828	Unassigned	Unassigned	Unassigned	-	-	-
ASV_1405	0.6208	Eukaryota	Unassigned	Unassigned	-	-	-
ASV_1406	0.872	Eukaryota	Unassigned	Unassigned	-	-	-
ASV_1407	0.4111	Unassigned	Unassigned	Unassigned	-	-	-
ASV_1408	0.127	Unassigned	Unassigned	Unassigned	-	-	-
ASV_1409	0.5038	Eukaryota	Unassigned	Unassigned	-	-	-
ASV_141	0.552	Eukaryota	Unassigned	Unassigned	-	-	-
ASV_1410	0.5957	Other	Haptista	Haptophyta	-	-	-
ASV_1411	0	Unassigned	Unassigned	Unassigned	-	-	-
ASV_1412	0.7313	Eukaryota	Unassigned	Unassigned	-	-	-
ASV_1413	0.9194	Bacteria	Proteobacteria	Alphaproteobacteria	-	-	-
ASV_1414	0	Unassigned	Unassigned	Unassigned	-	-	-
ASV_1415	0.177	Unassigned	Unassigned	Unassigned	-	-	-
ASV_1416	0.9541	Eukaryota	Unassigned	Unassigned	-	-	-
ASV_1417	0.9686	Eukaryota	Unassigned	Unassigned	-	-	-
ASV_1419	0.6389	Eukaryota	Unassigned	Unassigned	-	-	-
ASV_142	0.9123	Eukaryota	Unassigned	Unassigned	-	-	-
ASV_1420	0.4625	Unassigned	Unassigned	Unassigned	-	-	-
ASV_1421	0.6381	Eukaryota	Unassigned	Unassigned	-	-	-
ASV_1422	0.6815	Eukaryota	Unassigned	Unassigned	-	-	-
ASV_1423	0.515	Protozoa	Choanozoa	Ichthyosporea	-	-	-
ASV_1424	0.9785	Chromista	Bigyra	Bigyra	-	-	-
ASV_1425	0.5938	Eukaryota	Unassigned	Unassigned	-	-	-
ASV_1426	0.9713	Metazoa	Annelida	Clitellata	-	-	-
ASV_1427	0.5954	Eukaryota	Unassigned	Unassigned	-	-	-
ASV_1428	0.598	Chromista	Ochrophyta	Chrysophyceae	-	-	-
ASV_1429	0.738	Eukaryota	Unassigned	Unassigned	-	-	-
ASV_143	0.4757	Unassigned	Unassigned	Unassigned	-	-	-
ASV_1430	0.8639	Eukaryota	Unassigned	Unassigned	-	-	-
ASV_1431	0.8543	Eukaryota	Unassigned	Unassigned	-	-	-
ASV_1432	0.4999	Unassigned	Unassigned	Unassigned	-	-	-
ASV_1433	0.9708	Eukaryota	Unassigned	Unassigned	-	-	-
ASV_1434	0.7167	Eukaryota	Unassigned	Unassigned	-	-	-
ASV_1435	0.8813	Eukaryota	Unassigned	Unassigned	-	-	-
ASV_1436	0.7804	Eukaryota	Unassigned	Unassigned	-	-	-
ASV_1437	0.2629	Unassigned	Unassigned	Unassigned	-	-	-
ASV_1438	0.6517	Plantae	Rhodophyta	Florideophyceae	-	-	-
ASV_1439	0.9411	Eukaryota	Unassigned	Unassigned	-	-	-
ASV_144	0.5992	Protozoa	Euglenozoa	Euglenida	-	-	-
ASV_1440	0.814	Eukaryota	Unassigned	Unassigned	-	-	-
ASV_1441	0.6248	Eukaryota	Unassigned	Unassigned	-	-	-
ASV_1442	0.7515	Eukaryota	Unassigned	Unassigned	-	-	-
ASV_1443	0.9097	Chromista	Ochrophyta	Phaeophyceae	-	-	-
ASV_1444	0.5121	Eukaryota	Unassigned	Unassigned	-	-	-
ASV_1445	0.3377	Unassigned	Unassigned	Unassigned	-	-	-
ASV_1446	0.7571	Fungi	Ascomycota	Unassigned	-	-	-
ASV_1447	0.7954	Eukaryota	Unassigned	Unassigned	-	-	-
ASV_1448	0.8252	Plantae	Chlorophyta	Chlorophyceae	-	-	-
ASV_1449	0.2923	Unassigned	Unassigned	Unassigned	-	-	-
ASV_145	0.9307	Eukaryota	Unassigned	Unassigned	-	-	-
ASV_1450	0.7434	Bacteria	Terrabacteria_group	Firmicutes	-	-	-
ASV_1451	0.5794	Eukaryota	Unassigned	Unassigned	-	-	-
ASV_1452	0.4863	Unassigned	Unassigned	Unassigned	-	-	-
ASV_1453	0.4316	Unassigned	Unassigned	Unassigned	-	-	-
ASV_1454	0.7861	Bacteria	Proteobacteria	Alphaproteobacteria	-	-	-
ASV_1455	0.7812	Chromista	Ochrophyta	Chrysophyceae	-	-	-
ASV_1456	0.7348	Metazoa	Rotifera	Monogononta	-	-	-
ASV_1457	0	Unassigned	Unassigned	Unassigned	-	-	-
ASV_1458	0.9643	Eukaryota	Unassigned	Unassigned	-	-	-
ASV_1459	0.7878	Protozoa	Euglenozoa	Euglenida	-	-	-
ASV_146	0.9068	Eukaryota	Unassigned	Unassigned	-	-	-
ASV_1460	0.05562	Unassigned	Unassigned	Unassigned	-	-	-
ASV_1461	0.8773	Eukaryota	Unassigned	Unassigned	-	-	-
ASV_1462	0.4581	Unassigned	Unassigned	Unassigned	-	-	-
ASV_1463	0.9449	Bacteria	Proteobacteria	Alphaproteobacteria	-	-	-
ASV_1464	0.8903	Metazoa	Annelida	Polychaeta	-	-	-
ASV_1465	0.9884	Chromista	Bigyra	Bigyra	-	-	-
ASV_1466	0.885	Chromista	Ochrophyta	Chrysophyceae	-	-	-
ASV_1467	0.3766	Unassigned	Unassigned	Unassigned	-	-	-
ASV_1468	0.7677	Eukaryota	Unassigned	Unassigned	-	-	-
ASV_1469	0.9402	Fungi	Mucoromycota	Glomeromycetes	-	-	-
ASV_147	0.8857	Eukaryota	Unassigned	Unassigned	-	-	-
ASV_1470	0.5914	Eukaryota	Unassigned	Unassigned	-	-	-
ASV_1471	0.9481	Eukaryota	Unassigned	Unassigned	-	-	-
ASV_1472	0.443	Unassigned	Unassigned	Unassigned	-	-	-
ASV_1473	0.9996	Fungi	Mucoromycota	Glomeromycetes	-	-	-
ASV_1474	0.7733	Eukaryota	Unassigned	Unassigned	-	-	-
ASV_1475	0.5309	Eukaryota	Unassigned	Unassigned	-	-	-
ASV_1476	0.6454	Other	Haptista	Haptophyta	-	-	-
ASV_1477	0.5	Eukaryota	Unassigned	Unassigned	-	-	-
ASV_1478	0.7678	Bacteria	Proteobacteria	Alphaproteobacteria	-	-	-
ASV_1479	0.8357	Eukaryota	Unassigned	Unassigned	-	-	-
ASV_148	0.7325	Chromista	Ochrophyta	Chrysophyceae	-	-	-
ASV_1480	0.3445	Unassigned	Unassigned	Unassigned	-	-	-
ASV_1481	0.6057	Eukaryota	Unassigned	Unassigned	-	-	-
ASV_1482	0.8982	Plantae	Streptophyta	Mesostigmatophyceae	-	-	-
ASV_1483	0.6696	Eukaryota	Unassigned	Unassigned	-	-	-
ASV_1484	0.243	Unassigned	Unassigned	Unassigned	-	-	-
ASV_1485	0.9111	Eukaryota	Unassigned	Unassigned	-	-	-
ASV_1486	0.7786	Eukaryota	Unassigned	Unassigned	-	-	-
ASV_1487	0.9696	Eukaryota	Unassigned	Unassigned	-	-	-
ASV_1488	0.1755	Unassigned	Unassigned	Unassigned	-	-	-
ASV_1489	0.1088	Unassigned	Unassigned	Unassigned	-	-	-
ASV_149	0.7239	Protozoa	Percolozoa	Unassigned	-	-	-
ASV_1490	0.8317	Eukaryota	Unassigned	Unassigned	-	-	-
ASV_1491	0.2128	Unassigned	Unassigned	Unassigned	-	-	-
ASV_1492	0.1106	Unassigned	Unassigned	Unassigned	-	-	-
ASV_1493	0.9724	Eukaryota	Unassigned	Unassigned	-	-	-
ASV_1494	0.7247	Eukaryota	Unassigned	Unassigned	-	-	-
ASV_1495	0.4941	Unassigned	Unassigned	Unassigned	-	-	-
ASV_1496	0.6379	Chromista	Bigyra	Bigyra	-	-	-
ASV_1497	0.533	Chromista	Bacillariophyceae	Unassigned	-	-	-
ASV_1498	0.5315	Eukaryota	Unassigned	Unassigned	-	-	-
ASV_1499	0	Unassigned	Unassigned	Unassigned	-	-	-
ASV_15	0.9317	Eukaryota	Unassigned	Unassigned	-	-	-
ASV_150	0.5626	Metazoa	Mollusca	Gastropoda	-	-	-
ASV_1500	0.5507	Chromista	Ochrophyta	Chrysophyceae	-	-	-
ASV_1501	0.673	Chromista	Ochrophyta	Dictyochophyceae	-	-	-
ASV_1502	0.2467	Unassigned	Unassigned	Unassigned	-	-	-
ASV_1504	0.8225	Eukaryota	Unassigned	Unassigned	-	-	-
ASV_1505	0.4873	Unassigned	Unassigned	Unassigned	-	-	-
ASV_1506	0.6692	Eukaryota	Unassigned	Unassigned	-	-	-
ASV_1507	0.6764	Protozoa	Euglenozoa	Euglenida	-	-	-
ASV_1508	0.5121	Protozoa	Amoebozoa	Flabellinia	-	-	-
ASV_1509	0.4014	Unassigned	Unassigned	Unassigned	-	-	-
ASV_151	0.9803	Chromista	Bigyra	Bigyra	-	-	-
ASV_1510	0.499	Unassigned	Unassigned	Unassigned	-	-	-
ASV_1511	0.9697	Eukaryota	Unassigned	Unassigned	-	-	-
ASV_1512	0.6312	Eukaryota	Unassigned	Unassigned	-	-	-
ASV_1513	0.8556	Metazoa	Platyhelminthes	Catenulida	-	-	-
ASV_1514	0.9224	Fungi	Ascomycota	Unassigned	-	-	-
ASV_1515	0.8081	Eukaryota	Unassigned	Unassigned	-	-	-
ASV_1516	0.02475	Unassigned	Unassigned	Unassigned	-	-	-
ASV_1517	0.8847	Chromista	Bigyra	Bigyra	-	-	-
ASV_1518	0.4998	Unassigned	Unassigned	Unassigned	-	-	-
ASV_1519	0.5593	Eukaryota	Unassigned	Unassigned	-	-	-
ASV_152	0.3082	Unassigned	Unassigned	Unassigned	-	-	-
ASV_1520	0.8731	Eukaryota	Unassigned	Unassigned	-	-	-
ASV_1522	0.7577	Eukaryota	Unassigned	Unassigned	-	-	-
ASV_1523	0.8621	Eukaryota	Unassigned	Unassigned	-	-	-
ASV_1524	0.728	Chromista	Bacillariophyceae	Coscinodiscophyceae	-	-	-
ASV_1525	0.5994	Bacteria	Proteobacteria	Alphaproteobacteria	-	-	-
ASV_1526	0.117	Unassigned	Unassigned	Unassigned	-	-	-
ASV_1527	0.6846	Fungi	Ascomycota	Unassigned	-	-	-
ASV_1528	0.7856	Fungi	Basidiomycota	Pucciniomycetes	-	-	-
ASV_153	0.6517	Chromista	Oomycota	Oomycota	-	-	-
ASV_1531	0.9871	Fungi	Basidiomycota	Pucciniomycetes	-	-	-
ASV_1532	0.6138	Protozoa	Euglenozoa	Euglenida	-	-	-
ASV_1533	0.5667	Chromista	Ochrophyta	Chrysophyceae	-	-	-
ASV_1534	0.5218	Protozoa	Amoebozoa	Flabellinia	-	-	-
ASV_1535	0.5718	Eukaryota	Unassigned	Unassigned	-	-	-
ASV_1536	0.9493	Eukaryota	Unassigned	Unassigned	-	-	-
ASV_1537	0.5256	Chromista	Bigyra	Bigyra	-	-	-
ASV_1538	0.3946	Unassigned	Unassigned	Unassigned	-	-	-
ASV_1539	0.6837	Bacteria	Proteobacteria	Alphaproteobacteria	-	-	-
ASV_154	0.4661	Unassigned	Unassigned	Unassigned	-	-	-
ASV_1540	0.5322	Eukaryota	Unassigned	Unassigned	-	-	-
ASV_1542	0.6865	Chromista	Ochrophyta	Chrysophyceae	-	-	-
ASV_1543	0.6752	Eukaryota	Unassigned	Unassigned	-	-	-
ASV_1545	0.7131	Bacteria	Proteobacteria	Alphaproteobacteria	-	-	-
ASV_1546	0.533	Eukaryota	Unassigned	Unassigned	-	-	-
ASV_1548	0.8376	Chromista	Cercozoa	Unassigned	-	-	-
ASV_1549	0.6077	Eukaryota	Unassigned	Unassigned	-	-	-
ASV_155	0.8169	Metazoa	Mollusca	Gastropoda	-	-	-
ASV_1550	0.4055	Unassigned	Unassigned	Unassigned	-	-	-
ASV_1551	0.4804	Unassigned	Unassigned	Unassigned	-	-	-
ASV_1553	0.8163	Metazoa	Arthropoda	Hexanauplia	-	-	-
ASV_1554	0.6157	Chromista	Cryptophyta	Cryptophyceae	-	-	-
ASV_1555	0.6902	Chromista	Oomycota	Oomycota	-	-	-
ASV_1556	0.682	Archaea	Unassigned	Unassigned	-	-	-
ASV_1557	0.625	Chromista	Ochrophyta	Chrysophyceae	-	-	-
ASV_1558	0.9071	Eukaryota	Unassigned	Unassigned	-	-	-
ASV_156	0.7998	Metazoa	Arthropoda	Malacostraca	-	-	-
ASV_1560	0.9998	Bacteria	Proteobacteria	Alphaproteobacteria	-	-	-
ASV_1561	0.9146	Eukaryota	Unassigned	Unassigned	-	-	-
ASV_1562	0.9853	Bacteria	Proteobacteria	Alphaproteobacteria	-	-	-
ASV_1563	0.6524	Chromista	Bigyra	Bigyra	-	-	-
ASV_1564	0.5032	Chromista	Ochrophyta	Dictyochophyceae	-	-	-
ASV_1565	0.9924	Eukaryota	Unassigned	Unassigned	-	-	-
ASV_1566	0.5656	Eukaryota	Unassigned	Unassigned	-	-	-
ASV_1567	0.7729	Eukaryota	Unassigned	Unassigned	-	-	-
ASV_1568	0.7766	Eukaryota	Unassigned	Unassigned	-	-	-
ASV_1569	0.1899	Unassigned	Unassigned	Unassigned	-	-	-
ASV_157	0.1525	Unassigned	Unassigned	Unassigned	-	-	-
ASV_1570	0.04671	Unassigned	Unassigned	Unassigned	-	-	-
ASV_1571	0.8078	Eukaryota	Unassigned	Unassigned	-	-	-
ASV_1572	0.7086	Eukaryota	Unassigned	Unassigned	-	-	-
ASV_1573	0.8954	Eukaryota	Unassigned	Unassigned	-	-	-
ASV_1574	0.4604	Unassigned	Unassigned	Unassigned	-	-	-
ASV_1575	0.6166	Eukaryota	Unassigned	Unassigned	-	-	-
ASV_1576	0.2759	Unassigned	Unassigned	Unassigned	-	-	-
ASV_1577	0.6655	Eukaryota	Unassigned	Unassigned	-	-	-
ASV_1579	0.8729	Bacteria	Proteobacteria	Alphaproteobacteria	-	-	-
ASV_158	0.2063	Unassigned	Unassigned	Unassigned	-	-	-
ASV_1580	0.997	Chromista	Bigyra	Bigyra	-	-	-
ASV_1581	0.5454	Metazoa	Arthropoda	Hexanauplia	-	-	-
ASV_1582	0.3851	Unassigned	Unassigned	Unassigned	-	-	-
ASV_1583	0.4225	Unassigned	Unassigned	Unassigned	-	-	-
ASV_1584	0.8825	Eukaryota	Unassigned	Unassigned	-	-	-
ASV_1585	0.5388	Chromista	Ochrophyta	Phaeophyceae	-	-	-
ASV_1586	0.3752	Unassigned	Unassigned	Unassigned	-	-	-
ASV_1587	0.5248	Chromista	Cercozoa	Euglyphida	-	-	-
ASV_1588	0.8344	Chromista	Cercozoa	Unassigned	-	-	-
ASV_1589	0.7462	Chromista	Ochrophyta	Phaeophyceae	-	-	-
ASV_159	0.4553	Unassigned	Unassigned	Unassigned	-	-	-
ASV_1590	0.9027	Plantae	Rhodophyta	Unassigned	-	-	-
ASV_1591	0.822	Plantae	Glaucophyta	Glaucocystophyceae	-	-	-
ASV_1592	0.3104	Unassigned	Unassigned	Unassigned	-	-	-
ASV_1593	0.9926	Other	Haptista	Haptophyta	-	-	-
ASV_1594	0.9451	Fungi	Basidiomycota	Pucciniomycetes	-	-	-
ASV_1595	0.2866	Unassigned	Unassigned	Unassigned	-	-	-
ASV_1596	0.9563	Plantae	Rhodophyta	Compsopogonophyceae	-	-	-
ASV_1597	0.9141	Eukaryota	Unassigned	Unassigned	-	-	-
ASV_1598	0.5949	Chromista	Bigyra	Bigyra	-	-	-
ASV_1599	0.6965	Eukaryota	Unassigned	Unassigned	-	-	-
ASV_16	0.7971	Eukaryota	Unassigned	Unassigned	-	-	-
ASV_160	0.6246	Chromista	Cercozoa	Unassigned	-	-	-
ASV_1600	0.6323	Metazoa	Mollusca	Gastropoda	-	-	-
ASV_1601	0.7838	Metazoa	Arthropoda	Collembola	-	-	-
ASV_1602	0.3825	Unassigned	Unassigned	Unassigned	-	-	-
ASV_1603	0.5183	Chromista	Bigyra	Bigyra	-	-	-
ASV_1604	0.7208	Protozoa	Percolozoa	Unassigned	-	-	-
ASV_1605	0.9998	Bacteria	Proteobacteria	Alphaproteobacteria	-	-	-
ASV_1608	0.5159	Chromista	Bigyra	Bigyra	-	-	-
ASV_1609	0.1793	Unassigned	Unassigned	Unassigned	-	-	-
ASV_161	0.877	Eukaryota	Unassigned	Unassigned	-	-	-
ASV_1610	0.6655	Eukaryota	Unassigned	Unassigned	-	-	-
ASV_1611	0.4577	Unassigned	Unassigned	Unassigned	-	-	-
ASV_1612	0.9233	Eukaryota	Unassigned	Unassigned	-	-	-
ASV_1614	0.9271	Eukaryota	Unassigned	Unassigned	-	-	-
ASV_1615	0.3798	Unassigned	Unassigned	Unassigned	-	-	-
ASV_1616	0.884	Protozoa	Percolozoa	Unassigned	-	-	-
ASV_1617	0.918	Protozoa	Euglenozoa	Euglenida	-	-	-
ASV_1618	0.8138	Eukaryota	Unassigned	Unassigned	-	-	-
ASV_1619	0.1251	Unassigned	Unassigned	Unassigned	-	-	-
ASV_162	0.7801	Eukaryota	Unassigned	Unassigned	-	-	-
ASV_1620	0.7397	Chromista	Ochrophyta	Xanthophyceae	-	-	-
ASV_1621	0.8811	Eukaryota	Unassigned	Unassigned	-	-	-
ASV_1622	0.267	Unassigned	Unassigned	Unassigned	-	-	-
ASV_1623	0.8063	Chromista	Bigyra	Bigyra	-	-	-
ASV_1625	0.9841	Eukaryota	Unassigned	Unassigned	-	-	-
ASV_1626	0	Unassigned	Unassigned	Unassigned	-	-	-
ASV_1627	0.5312	Chromista	Bacillariophyceae	Unassigned	-	-	-
ASV_1628	0.9999	Chromista	Bigyra	Bigyra	-	-	-
ASV_1629	0.6073	Eukaryota	Unassigned	Unassigned	-	-	-
ASV_163	0.5511	Protozoa	Choanozoa	Ichthyosporea	-	-	-
ASV_1630	0.8666	Bacteria	Proteobacteria	Alphaproteobacteria	-	-	-
ASV_1631	0.776	Eukaryota	Unassigned	Unassigned	-	-	-
ASV_1632	0.9724	Metazoa	Gnathostomulida	Unassigned	-	-	-
ASV_1633	0.3468	Unassigned	Unassigned	Unassigned	-	-	-
ASV_1634	0.6819	Eukaryota	Unassigned	Unassigned	-	-	-
ASV_1635	0.9863	Bacteria	Proteobacteria	Alphaproteobacteria	-	-	-
ASV_1636	0.4654	Unassigned	Unassigned	Unassigned	-	-	-
ASV_1637	0.5551	Eukaryota	Unassigned	Unassigned	-	-	-
ASV_1638	0.791	Eukaryota	Unassigned	Unassigned	-	-	-
ASV_1639	0.9137	Protozoa	Euglenozoa	Euglenida	-	-	-
ASV_164	0.6762	Chromista	Cryptophyta	Cryptophyceae	-	-	-
ASV_1640	0.7799	Eukaryota	Unassigned	Unassigned	-	-	-
ASV_1641	0.7058	Metazoa	Arthropoda	Collembola	-	-	-
ASV_1642	0.9116	Eukaryota	Unassigned	Unassigned	-	-	-
ASV_1643	0.4944	Unassigned	Unassigned	Unassigned	-	-	-
ASV_1644	0.2564	Unassigned	Unassigned	Unassigned	-	-	-
ASV_1645	0.7893	Eukaryota	Unassigned	Unassigned	-	-	-
ASV_1646	0.7653	Chromista	Bacillariophyceae	Coscinodiscophyceae	-	-	-
ASV_1647	0.4688	Unassigned	Unassigned	Unassigned	-	-	-
ASV_1648	0.4834	Unassigned	Unassigned	Unassigned	-	-	-
ASV_1649	0.8072	Eukaryota	Unassigned	Unassigned	-	-	-
ASV_165	0.6822	Eukaryota	Unassigned	Unassigned	-	-	-
ASV_1650	0.6543	Fungi	Ascomycota	Leotiomycetes	-	-	-
ASV_1651	0.8735	Bacteria	Proteobacteria	Alphaproteobacteria	-	-	-
ASV_1652	0.7089	Eukaryota	Unassigned	Unassigned	-	-	-
ASV_1653	0.9161	Bacteria	Proteobacteria	Alphaproteobacteria	-	-	-
ASV_1654	0	Unassigned	Unassigned	Unassigned	-	-	-
ASV_1655	0.6108	Chromista	Bigyra	Bigyra	-	-	-
ASV_1656	0	Unassigned	Unassigned	Unassigned	-	-	-
ASV_1658	0.5174	Eukaryota	Unassigned	Unassigned	-	-	-
ASV_1659	0.9654	Eukaryota	Unassigned	Unassigned	-	-	-
ASV_166	0.5475	Eukaryota	Unassigned	Unassigned	-	-	-
ASV_1660	0.9615	Eukaryota	Unassigned	Unassigned	-	-	-
ASV_1661	0.8743	Chromista	Cercozoa	Unassigned	-	-	-
ASV_1662	0.6668	Other	Haptista	Haptophyta	-	-	-
ASV_1663	0.6529	Bacteria	Proteobacteria	Alphaproteobacteria	-	-	-
ASV_1664	0.5	Fungi	Chytridiomycota	Chytridiomycetes	-	-	-
ASV_1665	0.9921	Bacteria	Proteobacteria	Alphaproteobacteria	-	-	-
ASV_1666	0.7876	Eukaryota	Unassigned	Unassigned	-	-	-
ASV_1667	0.127	Unassigned	Unassigned	Unassigned	-	-	-
ASV_1668	0.04243	Unassigned	Unassigned	Unassigned	-	-	-
ASV_1669	0.6781	Eukaryota	Unassigned	Unassigned	-	-	-
ASV_167	0.5186	Eukaryota	Unassigned	Unassigned	-	-	-
ASV_1670	0.821	Eukaryota	Unassigned	Unassigned	-	-	-
ASV_1671	0.5257	Eukaryota	Unassigned	Unassigned	-	-	-
ASV_1672	0.4957	Unassigned	Unassigned	Unassigned	-	-	-
ASV_1673	0.6937	Eukaryota	Unassigned	Unassigned	-	-	-
ASV_1674	0.3554	Unassigned	Unassigned	Unassigned	-	-	-
ASV_1675	0.5412	Eukaryota	Unassigned	Unassigned	-	-	-
ASV_1676	0.1317	Unassigned	Unassigned	Unassigned	-	-	-
ASV_1677	0.6236	Eukaryota	Unassigned	Unassigned	-	-	-
ASV_1678	0.7132	Eukaryota	Unassigned	Unassigned	-	-	-
ASV_1679	0.6937	Eukaryota	Unassigned	Unassigned	-	-	-
ASV_168	0.945	Eukaryota	Unassigned	Unassigned	-	-	-
ASV_1680	0.6475	Chromista	Bacillariophyceae	Fragilariophyceae	-	-	-
ASV_1681	0.9151	Plantae	Rhodophyta	Unassigned	-	-	-
ASV_1682	0.3261	Unassigned	Unassigned	Unassigned	-	-	-
ASV_1683	0.9708	Metazoa	Annelida	Clitellata	-	-	-
ASV_1684	0.7304	Eukaryota	Unassigned	Unassigned	-	-	-
ASV_1686	0.9145	Eukaryota	Unassigned	Unassigned	-	-	-
ASV_1687	0.9998	Eukaryota	Unassigned	Unassigned	-	-	-
ASV_1688	0.5627	Eukaryota	Unassigned	Unassigned	-	-	-
ASV_1689	0.8053	Eukaryota	Unassigned	Unassigned	-	-	-
ASV_169	0.3059	Unassigned	Unassigned	Unassigned	-	-	-
ASV_1690	0.4353	Unassigned	Unassigned	Unassigned	-	-	-
ASV_1691	0.9848	Bacteria	Proteobacteria	Alphaproteobacteria	-	-	-
ASV_1692	0.5194	Metazoa	Mollusca	Gastropoda	-	-	-
ASV_1693	0.4907	Unassigned	Unassigned	Unassigned	-	-	-
ASV_1695	0.5502	Eukaryota	Unassigned	Unassigned	-	-	-
ASV_1696	0.5373	Eukaryota	Unassigned	Unassigned	-	-	-
ASV_1697	0.7806	Chromista	Bacillariophyceae	Unassigned	-	-	-
ASV_1698	0.6828	Eukaryota	Unassigned	Unassigned	-	-	-
ASV_1699	0.3946	Unassigned	Unassigned	Unassigned	-	-	-
ASV_17	0.9828	Eukaryota	Unassigned	Unassigned	-	-	-
ASV_170	0.5242	Eukaryota	Unassigned	Unassigned	-	-	-
ASV_1700	0.6483	Eukaryota	Unassigned	Unassigned	-	-	-
ASV_1701	0.6352	Eukaryota	Unassigned	Unassigned	-	-	-
ASV_1702	0.5102	Eukaryota	Unassigned	Unassigned	-	-	-
ASV_1703	0.649	Eukaryota	Unassigned	Unassigned	-	-	-
ASV_1705	0.967	Eukaryota	Unassigned	Unassigned	-	-	-
ASV_1707	0.6224	Plantae	Rhodophyta	Florideophyceae	-	-	-
ASV_1708	0.03662	Unassigned	Unassigned	Unassigned	-	-	-
ASV_1709	0.968	Eukaryota	Unassigned	Unassigned	-	-	-
ASV_171	0.7061	Other	Haptista	Haptophyta	-	-	-
ASV_1710	0.6815	Other	Haptista	Haptophyta	-	-	-
ASV_1711	0.3104	Unassigned	Unassigned	Unassigned	-	-	-
ASV_1712	0.9343	Bacteria	Proteobacteria	Alphaproteobacteria	-	-	-
ASV_1713	0.9233	Eukaryota	Unassigned	Unassigned	-	-	-
ASV_1714	0.55	Eukaryota	Unassigned	Unassigned	-	-	-
ASV_1715	0.6335	Eukaryota	Unassigned	Unassigned	-	-	-
ASV_1716	0.338	Unassigned	Unassigned	Unassigned	-	-	-
ASV_1717	0.4348	Unassigned	Unassigned	Unassigned	-	-	-
ASV_1718	0.8654	Eukaryota	Unassigned	Unassigned	-	-	-
ASV_1719	0	Unassigned	Unassigned	Unassigned	-	-	-
ASV_172	0.3622	Unassigned	Unassigned	Unassigned	-	-	-
ASV_1722	0.8604	Eukaryota	Unassigned	Unassigned	-	-	-
ASV_1723	0.9466	Chromista	Bigyra	Bigyra	-	-	-
ASV_1724	0.5186	Bacteria	Terrabacteria_group	Firmicutes	-	-	-
ASV_1725	0.5139	Metazoa	Arthropoda	Unassigned	-	-	-
ASV_1726	0.5737	Eukaryota	Unassigned	Unassigned	-	-	-
ASV_1727	0.5973	Chromista	Ochrophyta	Phaeophyceae	-	-	-
ASV_1728	0.514	Protozoa	Choanozoa	Ichthyosporea	-	-	-
ASV_173	0.832	Bacteria	Proteobacteria	Alphaproteobacteria	-	-	-
ASV_1730	0.7833	Protozoa	Euglenozoa	Euglenida	-	-	-
ASV_1731	0.4564	Unassigned	Unassigned	Unassigned	-	-	-
ASV_1732	0.8433	Chromista	Ochrophyta	Chrysophyceae	-	-	-
ASV_1733	0.6168	Eukaryota	Unassigned	Unassigned	-	-	-
ASV_1734	0.999	Plantae	Chlorophyta	Tetraedoron	-	-	-
ASV_1735	0.2995	Unassigned	Unassigned	Unassigned	-	-	-
ASV_1736	0.8122	Eukaryota	Unassigned	Unassigned	-	-	-
ASV_1737	0.8541	Eukaryota	Unassigned	Unassigned	-	-	-
ASV_1738	0.4969	Unassigned	Unassigned	Unassigned	-	-	-
ASV_1739	0.4467	Unassigned	Unassigned	Unassigned	-	-	-
ASV_174	0.1892	Unassigned	Unassigned	Unassigned	-	-	-
ASV_1740	0.7576	Chromista	Ochrophyta	Chrysophyceae	-	-	-
ASV_1742	0.6282	Eukaryota	Unassigned	Unassigned	-	-	-
ASV_1743	0.9575	Metazoa	Annelida	Clitellata	-	-	-
ASV_1744	0.05521	Unassigned	Unassigned	Unassigned	-	-	-
ASV_1745	0.9333	Bacteria	Proteobacteria	Alphaproteobacteria	-	-	-
ASV_1746	0.788	Chromista	Ochrophyta	Chrysophyceae	-	-	-
ASV_1747	0.5145	Eukaryota	Unassigned	Unassigned	-	-	-
ASV_1748	0.7304	Eukaryota	Unassigned	Unassigned	-	-	-
ASV_1749	0.7461	Eukaryota	Unassigned	Unassigned	-	-	-
ASV_175	0.5111	Eukaryota	Unassigned	Unassigned	-	-	-
ASV_1750	0.9276	Eukaryota	Unassigned	Unassigned	-	-	-
ASV_1752	0.6095	Chromista	Ochrophyta	Chrysophyceae	-	-	-
ASV_1753	0.6346	Chromista	Cercozoa	Unassigned	-	-	-
ASV_1754	0.4463	Unassigned	Unassigned	Unassigned	-	-	-
ASV_1755	0	Unassigned	Unassigned	Unassigned	-	-	-
ASV_1756	0	Unassigned	Unassigned	Unassigned	-	-	-
ASV_1757	0.9467	Plantae	Streptophyta	Mesostigmatophyceae	-	-	-
ASV_1758	0.5	Eukaryota	Unassigned	Unassigned	-	-	-
ASV_1759	0.9693	Bacteria	Proteobacteria	Alphaproteobacteria	-	-	-
ASV_176	0.8278	Other	Haptista	Haptophyta	-	-	-
ASV_1760	0.8843	Eukaryota	Unassigned	Unassigned	-	-	-
ASV_1761	0.9652	Eukaryota	Unassigned	Unassigned	-	-	-
ASV_1762	0.7197	Chromista	Ochrophyta	Chrysophyceae	-	-	-
ASV_1763	0.4899	Unassigned	Unassigned	Unassigned	-	-	-
ASV_1764	0.5889	Eukaryota	Unassigned	Unassigned	-	-	-
ASV_1765	1	Bacteria	Proteobacteria	Alphaproteobacteria	-	-	-
ASV_1767	0.8553	Fungi	Ascomycota	Unassigned	-	-	-
ASV_1768	0.3469	Unassigned	Unassigned	Unassigned	-	-	-
ASV_1769	0.3875	Unassigned	Unassigned	Unassigned	-	-	-
ASV_177	0.8177	Chromista	Bacillariophyceae	Coscinodiscophyceae	-	-	-
ASV_1770	0.8262	Metazoa	Cnidaria	Hydrozoa	-	-	-
ASV_1771	0.6582	Bacteria	Proteobacteria	Alphaproteobacteria	-	-	-
ASV_1772	0.5337	Archaea	Unassigned	Unassigned	-	-	-
ASV_1773	0.1012	Unassigned	Unassigned	Unassigned	-	-	-
ASV_1774	0.764	Eukaryota	Unassigned	Unassigned	-	-	-
ASV_1775	0.596	Fungi	Ascomycota	Dothideomycetes	-	-	-
ASV_1776	0.965	Chromista	Oomycota	Oomycota	-	-	-
ASV_1777	0.5521	Eukaryota	Unassigned	Unassigned	-	-	-
ASV_1778	0.6228	Chromista	Cercozoa	Plasmodiophorida	-	-	-
ASV_1779	0.1012	Unassigned	Unassigned	Unassigned	-	-	-
ASV_178	0.6178	Metazoa	Rotifera	Bdelloidea	-	-	-
ASV_1780	0.7139	Eukaryota	Unassigned	Unassigned	-	-	-
ASV_1781	0.4977	Unassigned	Unassigned	Unassigned	-	-	-
ASV_1782	0.4913	Unassigned	Unassigned	Unassigned	-	-	-
ASV_1783	0.8894	Bacteria	Proteobacteria	Alphaproteobacteria	-	-	-
ASV_1784	0.3832	Unassigned	Unassigned	Unassigned	-	-	-
ASV_1785	0.2298	Unassigned	Unassigned	Unassigned	-	-	-
ASV_1786	0.7785	Eukaryota	Unassigned	Unassigned	-	-	-
ASV_1787	0.4959	Unassigned	Unassigned	Unassigned	-	-	-
ASV_1788	0.9614	Bacteria	Proteobacteria	Alphaproteobacteria	-	-	-
ASV_1789	0.5327	Protozoa	Amoebozoa	Himatismenida	-	-	-
ASV_179	0.8626	Chromista	Ochrophyta	Chrysophyceae	-	-	-
ASV_1790	0.4989	Unassigned	Unassigned	Unassigned	-	-	-
ASV_1791	0.5893	Protozoa	Amoebozoa	Flabellinia	-	-	-
ASV_1792	0.3787	Unassigned	Unassigned	Unassigned	-	-	-
ASV_1793	0.9757	Plantae	Chlorophyta	Ulvophyceae	-	-	-
ASV_1794	0.7059	Eukaryota	Unassigned	Unassigned	-	-	-
ASV_1795	0.4084	Unassigned	Unassigned	Unassigned	-	-	-
ASV_1796	0.8333	Protozoa	Euglenozoa	Euglenida	-	-	-
ASV_1797	0.7868	Eukaryota	Unassigned	Unassigned	-	-	-
ASV_1798	0.7352	Chromista	Ochrophyta	Chrysophyceae	-	-	-
ASV_1799	0.7309	Other	Haptista	Haptophyta	-	-	-
ASV_18	0.911	Protozoa	Amoebozoa	Flabellinia	-	-	-
ASV_180	0.7806	Chromista	Ochrophyta	Chrysophyceae	-	-	-
ASV_1800	0.8428	Chromista	Ochrophyta	Chrysophyceae	-	-	-
ASV_1801	0.9996	Chromista	Bigyra	Bigyra	-	-	-
ASV_1802	0.2405	Unassigned	Unassigned	Unassigned	-	-	-
ASV_1803	0.844	Eukaryota	Unassigned	Unassigned	-	-	-
ASV_1804	0.7523	Eukaryota	Unassigned	Unassigned	-	-	-
ASV_1805	0.9198	Bacteria	Proteobacteria	Alphaproteobacteria	-	-	-
ASV_1806	0.8781	Eukaryota	Unassigned	Unassigned	-	-	-
ASV_1807	0.8228	Bacteria	Proteobacteria	Alphaproteobacteria	-	-	-
ASV_1808	0.5903	Eukaryota	Unassigned	Unassigned	-	-	-
ASV_1809	0.6479	Bacteria	Terrabacteria_group	Firmicutes	-	-	-
ASV_181	0.7141	Eukaryota	Unassigned	Unassigned	-	-	-
ASV_1810	0.7839	Eukaryota	Unassigned	Unassigned	-	-	-
ASV_1811	0	Unassigned	Unassigned	Unassigned	-	-	-
ASV_1812	0.6983	Eukaryota	Unassigned	Unassigned	-	-	-
ASV_1813	0.7281	Eukaryota	Unassigned	Unassigned	-	-	-
ASV_1814	0.8027	Protozoa	Euglenozoa	Euglenida	-	-	-
ASV_1815	0	Unassigned	Unassigned	Unassigned	-	-	-
ASV_1816	0.3892	Unassigned	Unassigned	Unassigned	-	-	-
ASV_1817	0.8186	Eukaryota	Unassigned	Unassigned	-	-	-
ASV_1818	0.9459	Eukaryota	Unassigned	Unassigned	-	-	-
ASV_182	0.5457	Chromista	Ochrophyta	Phaeophyceae	-	-	-
ASV_1821	0.6989	Eukaryota	Unassigned	Unassigned	-	-	-
ASV_1824	0.8961	Eukaryota	Unassigned	Unassigned	-	-	-
ASV_1825	0.8594	Bacteria	Proteobacteria	Alphaproteobacteria	-	-	-
ASV_1826	0.2168	Unassigned	Unassigned	Unassigned	-	-	-
ASV_1827	0.3082	Unassigned	Unassigned	Unassigned	-	-	-
ASV_1829	0.7035	Metazoa	Arthropoda	Collembola	-	-	-
ASV_183	0.7637	Protozoa	Percolozoa	Unassigned	-	-	-
ASV_1830	0.4769	Unassigned	Unassigned	Unassigned	-	-	-
ASV_1831	0.4748	Unassigned	Unassigned	Unassigned	-	-	-
ASV_1832	0.7311	Eukaryota	Unassigned	Unassigned	-	-	-
ASV_1833	0.7546	Metazoa	Arthropoda	Insecta	-	-	-
ASV_1834	0.8274	Chromista	Bigyra	Bigyra	-	-	-
ASV_1835	0.7129	Eukaryota	Unassigned	Unassigned	-	-	-
ASV_1836	0.9797	Chromista	Bigyra	Bigyra	-	-	-
ASV_1837	0.4533	Unassigned	Unassigned	Unassigned	-	-	-
ASV_1838	0.7834	Fungi	Ascomycota	Unassigned	-	-	-
ASV_1839	0.5737	Eukaryota	Unassigned	Unassigned	-	-	-
ASV_184	0.4022	Unassigned	Unassigned	Unassigned	-	-	-
ASV_1841	0.7392	Eukaryota	Unassigned	Unassigned	-	-	-
ASV_1842	0.3969	Unassigned	Unassigned	Unassigned	-	-	-
ASV_1844	0.529	Chromista	Ochrophyta	Dictyochophyceae	-	-	-
ASV_1845	0.5547	Chromista	Ochrophyta	Synurophyceae	-	-	-
ASV_1846	0.8989	Bacteria	Proteobacteria	Alphaproteobacteria	-	-	-
ASV_1847	0.8503	Fungi	Ascomycota	Unassigned	-	-	-
ASV_1848	0.4981	Unassigned	Unassigned	Unassigned	-	-	-
ASV_1849	0.6796	Eukaryota	Unassigned	Unassigned	-	-	-
ASV_185	0.679	Chromista	Bigyra	Bigyra	-	-	-
ASV_1850	0.9695	Metazoa	Arthropoda	Hexanauplia	-	-	-
ASV_1851	1	Chromista	Bigyra	Bigyra	-	-	-
ASV_1852	0	Unassigned	Unassigned	Unassigned	-	-	-
ASV_1853	0.7385	Metazoa	Arthropoda	Collembola	-	-	-
ASV_1854	0.9326	Other	Haptista	Haptophyta	-	-	-
ASV_1855	0.5676	Plantae	Streptophyta	Zygnemophyceae	-	-	-
ASV_1856	0.696	Archaea	Unassigned	Unassigned	-	-	-
ASV_1857	0.3924	Unassigned	Unassigned	Unassigned	-	-	-
ASV_1858	0.4947	Unassigned	Unassigned	Unassigned	-	-	-
ASV_1859	0.637	Metazoa	Nematoda	Chromadorea	-	-	-
ASV_186	0.8118	Fungi	Mucoromycota	Glomeromycetes	-	-	-
ASV_1860	0.512	Eukaryota	Unassigned	Unassigned	-	-	-
ASV_1861	0.8447	Fungi	Chytridiomycota	Chytridiomycetes	-	-	-
ASV_1862	0.778	Eukaryota	Unassigned	Unassigned	-	-	-
ASV_1863	0.9191	Other	Haptista	Haptophyta	-	-	-
ASV_1864	0.6211	Eukaryota	Unassigned	Unassigned	-	-	-
ASV_1865	0.9502	Eukaryota	Unassigned	Unassigned	-	-	-
ASV_1866	0.7784	Fungi	Mucoromycota	Glomeromycetes	-	-	-
ASV_1867	0.9497	Eukaryota	Unassigned	Unassigned	-	-	-
ASV_1869	0.5945	Eukaryota	Unassigned	Unassigned	-	-	-
ASV_187	0.6162	Eukaryota	Unassigned	Unassigned	-	-	-
ASV_1870	0.8656	Eukaryota	Unassigned	Unassigned	-	-	-
ASV_1871	0.9074	Chromista	Oomycota	Oomycota	-	-	-
ASV_1872	0.7493	Chromista	Ochrophyta	Chrysophyceae	-	-	-
ASV_1873	0.514	Protozoa	Choanozoa	Ichthyosporea	-	-	-
ASV_1874	0.9166	Metazoa	Annelida	Clitellata	-	-	-
ASV_1875	0.9908	Eukaryota	Unassigned	Unassigned	-	-	-
ASV_1876	0.01803	Unassigned	Unassigned	Unassigned	-	-	-
ASV_1877	0	Unassigned	Unassigned	Unassigned	-	-	-
ASV_1878	0.8431	Archaea	Unassigned	Unassigned	-	-	-
ASV_1879	0.9724	Eukaryota	Unassigned	Unassigned	-	-	-
ASV_188	1	Chromista	Bigyra	Bigyra	-	-	-
ASV_1880	0.5345	Protozoa	Amoebozoa	Flabellinia	-	-	-
ASV_1881	0.7269	Chromista	Ochrophyta	Chrysophyceae	-	-	-
ASV_1882	0.9389	Bacteria	Proteobacteria	Alphaproteobacteria	-	-	-
ASV_1883	0.7118	Eukaryota	Unassigned	Unassigned	-	-	-
ASV_1884	0.6371	Chromista	Ochrophyta	Phaeophyceae	-	-	-
ASV_1885	0.9963	Chromista	Bigyra	Bigyra	-	-	-
ASV_1886	0.9305	Bacteria	Proteobacteria	Alphaproteobacteria	-	-	-
ASV_1888	0.5844	Chromista	Ochrophyta	Chrysophyceae	-	-	-
ASV_1889	0.6629	Eukaryota	Unassigned	Unassigned	-	-	-
ASV_189	0.7024	Metazoa	Rotifera	Bdelloidea	-	-	-
ASV_1890	0.1428	Unassigned	Unassigned	Unassigned	-	-	-
ASV_1891	0.6729	Fungi	Ascomycota	Unassigned	-	-	-
ASV_1892	0.623	Fungi	Ascomycota	Unassigned	-	-	-
ASV_1893	0.4935	Unassigned	Unassigned	Unassigned	-	-	-
ASV_1894	0.8834	Chromista	Ochrophyta	Chrysophyceae	-	-	-
ASV_1895	0.935	Bacteria	Proteobacteria	Alphaproteobacteria	-	-	-
ASV_1896	0.6541	Fungi	Ascomycota	Unassigned	-	-	-
ASV_1899	0.6638	Chromista	Ochrophyta	Dictyochophyceae	-	-	-
ASV_19	0.03634	Unassigned	Unassigned	Unassigned	-	-	-
ASV_190	0.0392	Unassigned	Unassigned	Unassigned	-	-	-
ASV_1900	0.7826	Bacteria	Proteobacteria	Alphaproteobacteria	-	-	-
ASV_1901	0.8888	Eukaryota	Unassigned	Unassigned	-	-	-
ASV_1902	0.4859	Unassigned	Unassigned	Unassigned	-	-	-
ASV_1903	0.214	Unassigned	Unassigned	Unassigned	-	-	-
ASV_1904	0.2564	Unassigned	Unassigned	Unassigned	-	-	-
ASV_1905	0.5672	Metazoa	Cnidaria	Hydrozoa	-	-	-
ASV_1906	0.1885	Unassigned	Unassigned	Unassigned	-	-	-
ASV_1907	0.591	Eukaryota	Unassigned	Unassigned	-	-	-
ASV_1908	0.9097	Eukaryota	Unassigned	Unassigned	-	-	-
ASV_1909	0.499	Unassigned	Unassigned	Unassigned	-	-	-
ASV_191	0.7431	Metazoa	Arthropoda	Ostracoda	-	-	-
ASV_1910	0.6939	Eukaryota	Unassigned	Unassigned	-	-	-
ASV_1912	0.5319	Eukaryota	Unassigned	Unassigned	-	-	-
ASV_1913	0.9269	Eukaryota	Unassigned	Unassigned	-	-	-
ASV_1914	0.5835	Chromista	Ochrophyta	Chrysophyceae	-	-	-
ASV_1915	0.3913	Unassigned	Unassigned	Unassigned	-	-	-
ASV_1916	0.6516	Protozoa	Amoebozoa	Flabellinia	-	-	-
ASV_1918	0.893	Chromista	Oomycota	Oomycota	-	-	-
ASV_1919	0.4848	Unassigned	Unassigned	Unassigned	-	-	-
ASV_192	0.2936	Unassigned	Unassigned	Unassigned	-	-	-
ASV_1920	0.676	Eukaryota	Unassigned	Unassigned	-	-	-
ASV_1921	0.7194	Chromista	Ochrophyta	Chrysophyceae	-	-	-
ASV_1922	0.5054	Metazoa	Mollusca	Gastropoda	-	-	-
ASV_1923	0.913	Protozoa	Euglenozoa	Euglenida	-	-	-
ASV_1924	0.7559	Metazoa	Cnidaria	Hydrozoa	-	-	-
ASV_1925	0.8061	Eukaryota	Unassigned	Unassigned	-	-	-
ASV_1926	0.3285	Unassigned	Unassigned	Unassigned	-	-	-
ASV_1927	0.9727	Fungi	Ascomycota	Unassigned	-	-	-
ASV_1928	0.9739	Eukaryota	Unassigned	Unassigned	-	-	-
ASV_1929	0.6784	Metazoa	Gnathostomulida	Unassigned	-	-	-
ASV_193	0.7804	Chromista	Ochrophyta	Chrysophyceae	-	-	-
ASV_1930	0.6517	Bacteria	Proteobacteria	Alphaproteobacteria	-	-	-
ASV_1931	0.7197	Eukaryota	Unassigned	Unassigned	-	-	-
ASV_1932	0.9995	Other	Haptista	Haptophyta	-	-	-
ASV_1933	0.3253	Unassigned	Unassigned	Unassigned	-	-	-
ASV_1934	0.9834	Bacteria	Proteobacteria	Alphaproteobacteria	-	-	-
ASV_1935	0.7679	Eukaryota	Unassigned	Unassigned	-	-	-
ASV_1936	0.766	Eukaryota	Unassigned	Unassigned	-	-	-
ASV_1937	0.8357	Bacteria	Proteobacteria	Alphaproteobacteria	-	-	-
ASV_1938	0.2622	Unassigned	Unassigned	Unassigned	-	-	-
ASV_1939	0.8322	Chromista	Ochrophyta	Chrysophyceae	-	-	-
ASV_194	0.9672	Eukaryota	Unassigned	Unassigned	-	-	-
ASV_1940	0.1875	Unassigned	Unassigned	Unassigned	-	-	-
ASV_1941	0.6831	Eukaryota	Unassigned	Unassigned	-	-	-
ASV_1942	0.482	Unassigned	Unassigned	Unassigned	-	-	-
ASV_1943	0.5205	Eukaryota	Unassigned	Unassigned	-	-	-
ASV_1944	0.7049	Metazoa	Gnathostomulida	Unassigned	-	-	-
ASV_1945	0.6858	Eukaryota	Unassigned	Unassigned	-	-	-
ASV_1947	0.439	Unassigned	Unassigned	Unassigned	-	-	-
ASV_1948	0.998	Chromista	Bigyra	Bigyra	-	-	-
ASV_1949	0.2806	Unassigned	Unassigned	Unassigned	-	-	-
ASV_195	0.5752	Eukaryota	Unassigned	Unassigned	-	-	-
ASV_1950	0.6484	Chromista	Cercozoa	Plasmodiophorida	-	-	-
ASV_1951	0.8835	Bacteria	Proteobacteria	Alphaproteobacteria	-	-	-
ASV_1952	0.5751	Plantae	Rhodophyta	Unassigned	-	-	-
ASV_1954	0.0388	Unassigned	Unassigned	Unassigned	-	-	-
ASV_1955	0.5	Chromista	Ochrophyta	Chrysophyceae	-	-	-
ASV_1956	0.611	Eukaryota	Unassigned	Unassigned	-	-	-
ASV_1957	0.7873	Eukaryota	Unassigned	Unassigned	-	-	-
ASV_1958	0.4923	Unassigned	Unassigned	Unassigned	-	-	-
ASV_1959	0.7996	Bacteria	Terrabacteria_group	Firmicutes	-	-	-
ASV_196	0.714	Eukaryota	Unassigned	Unassigned	-	-	-
ASV_1960	0.3951	Unassigned	Unassigned	Unassigned	-	-	-
ASV_1961	0.5415	Metazoa	Porifera	Demospongiae	-	-	-
ASV_1962	0.3956	Unassigned	Unassigned	Unassigned	-	-	-
ASV_1963	0.5519	Eukaryota	Unassigned	Unassigned	-	-	-
ASV_1964	0.8985	Eukaryota	Unassigned	Unassigned	-	-	-
ASV_1966	0.4003	Unassigned	Unassigned	Unassigned	-	-	-
ASV_1967	0.3567	Unassigned	Unassigned	Unassigned	-	-	-
ASV_1968	0.5947	Eukaryota	Unassigned	Unassigned	-	-	-
ASV_197	0.5302	Chromista	Ochrophyta	Chrysophyceae	-	-	-
ASV_1970	0.9789	Eukaryota	Unassigned	Unassigned	-	-	-
ASV_1971	0.6221	Eukaryota	Unassigned	Unassigned	-	-	-
ASV_1972	0.7396	Eukaryota	Unassigned	Unassigned	-	-	-
ASV_1973	0.2386	Unassigned	Unassigned	Unassigned	-	-	-
ASV_1974	0.8975	Eukaryota	Unassigned	Unassigned	-	-	-
ASV_1975	0.7591	Eukaryota	Unassigned	Unassigned	-	-	-
ASV_1976	0	Unassigned	Unassigned	Unassigned	-	-	-
ASV_1977	0.5464	Chromista	Oomycota	Oomycota	-	-	-
ASV_1978	0.5092	Chromista	Ochrophyta	Dictyochophyceae	-	-	-
ASV_1979	0.1606	Unassigned	Unassigned	Unassigned	-	-	-
ASV_198	0.5373	Chromista	Bigyra	Bigyra	-	-	-
ASV_1981	0.6362	Chromista	Bacillariophyceae	Bacillariophyceae	-	-	-
ASV_1983	0.5784	Protozoa	Amoebozoa	Flabellinia	-	-	-
ASV_1984	0.8867	Metazoa	Annelida	Clitellata	-	-	-
ASV_1985	0.5411	Eukaryota	Unassigned	Unassigned	-	-	-
ASV_1986	0.5702	Eukaryota	Unassigned	Unassigned	-	-	-
ASV_1987	0.7625	Eukaryota	Unassigned	Unassigned	-	-	-
ASV_1988	0.3069	Unassigned	Unassigned	Unassigned	-	-	-
ASV_1989	0.6577	Eukaryota	Unassigned	Unassigned	-	-	-
ASV_199	0.6037	Chromista	Ochrophyta	Phaeophyceae	-	-	-
ASV_1991	0.8848	Bacteria	Proteobacteria	Alphaproteobacteria	-	-	-
ASV_1992	0.6828	Other	Haptista	Haptophyta	-	-	-
ASV_1993	0.9044	Metazoa	Mollusca	Gastropoda	-	-	-
ASV_1994	0.5292	Chromista	Ochrophyta	Chrysoparadoxa	-	-	-
ASV_1995	0.5	Eukaryota	Unassigned	Unassigned	-	-	-
ASV_1997	0.9825	Eukaryota	Unassigned	Unassigned	-	-	-
ASV_1998	0.4435	Unassigned	Unassigned	Unassigned	-	-	-
ASV_1999	0.8631	Eukaryota	Unassigned	Unassigned	-	-	-
ASV_2	0.786	Chromista	Ochrophyta	Chrysophyceae	-	-	-
ASV_20	0.6479	Bacteria	Proteobacteria	Alphaproteobacteria	-	-	-
ASV_200	0.5533	Chromista	Cryptophyta	Cryptophyceae	-	-	-
ASV_2000	0.7192	Eukaryota	Unassigned	Unassigned	-	-	-
ASV_2001	0.7273	Eukaryota	Unassigned	Unassigned	-	-	-
ASV_2002	0.7746	Eukaryota	Unassigned	Unassigned	-	-	-
ASV_2003	0.03944	Unassigned	Unassigned	Unassigned	-	-	-
ASV_2004	0.8919	Protozoa	Euglenozoa	Euglenida	-	-	-
ASV_2006	0.9965	Bacteria	Proteobacteria	Alphaproteobacteria	-	-	-
ASV_2007	0.6505	Eukaryota	Unassigned	Unassigned	-	-	-
ASV_2008	0.5393	Plantae	Streptophyta	Mesostigmatophyceae	-	-	-
ASV_2009	0	Unassigned	Unassigned	Unassigned	-	-	-
ASV_201	0.6774	Fungi	Mucoromycota	Glomeromycetes	-	-	-
ASV_2010	0.5605	Chromista	Oomycota	Oomycota	-	-	-
ASV_2011	0.3998	Unassigned	Unassigned	Unassigned	-	-	-
ASV_2012	0.3154	Unassigned	Unassigned	Unassigned	-	-	-
ASV_2013	0.8103	Metazoa	Cnidaria	Hydrozoa	-	-	-
ASV_2014	0.5735	Eukaryota	Unassigned	Unassigned	-	-	-
ASV_2015	0.5319	Eukaryota	Unassigned	Unassigned	-	-	-
ASV_2016	0.8591	Metazoa	Porifera	Demospongiae	-	-	-
ASV_2017	0.6324	Eukaryota	Unassigned	Unassigned	-	-	-
ASV_2018	0.6835	Chromista	Ciliophora	Oligohymenophorea	-	-	-
ASV_2019	0.6237	Bacteria	Proteobacteria	Alphaproteobacteria	-	-	-
ASV_202	0.8013	Eukaryota	Unassigned	Unassigned	-	-	-
ASV_2020	0.876	Eukaryota	Unassigned	Unassigned	-	-	-
ASV_2021	0.6244	Metazoa	Arthropoda	Unassigned	-	-	-
ASV_2022	0.9432	Eukaryota	Unassigned	Unassigned	-	-	-
ASV_2023	0.08983	Unassigned	Unassigned	Unassigned	-	-	-
ASV_2024	0.1883	Unassigned	Unassigned	Unassigned	-	-	-
ASV_2025	0.7998	Metazoa	Arthropoda	Malacostraca	-	-	-
ASV_2026	0.5347	Eukaryota	Unassigned	Unassigned	-	-	-
ASV_2027	0.9827	Bacteria	Proteobacteria	Alphaproteobacteria	-	-	-
ASV_2028	0.715	Metazoa	Arthropoda	Hexanauplia	-	-	-
ASV_2029	0.2833	Unassigned	Unassigned	Unassigned	-	-	-
ASV_203	0.3263	Unassigned	Unassigned	Unassigned	-	-	-
ASV_2030	0.5765	Plantae	Glaucophyta	Glaucocystophyceae	-	-	-
ASV_2032	0.5085	Protozoa	Choanozoa	Ichthyosporea	-	-	-
ASV_2033	0.7436	Chromista	Ochrophyta	Dictyochophyceae	-	-	-
ASV_2034	0.5688	Chromista	Ochrophyta	Chrysophyceae	-	-	-
ASV_2035	0.7574	Fungi	Ascomycota	Unassigned	-	-	-
ASV_2036	0.086	Unassigned	Unassigned	Unassigned	-	-	-
ASV_2038	0.6669	Metazoa	Arthropoda	Symphyla	-	-	-
ASV_204	0.3851	Unassigned	Unassigned	Unassigned	-	-	-
ASV_2040	0.8006	Eukaryota	Unassigned	Unassigned	-	-	-
ASV_2042	0.9348	Plantae	Rhodophyta	Compsopogonophyceae	-	-	-
ASV_2043	0.7864	Chromista	Bigyra	Bigyra	-	-	-
ASV_2044	0	Unassigned	Unassigned	Unassigned	-	-	-
ASV_2045	0.8637	Bacteria	Proteobacteria	Unassigned	-	-	-
ASV_2046	0.979	Bacteria	Proteobacteria	Alphaproteobacteria	-	-	-
ASV_2047	0.638	Metazoa	Annelida	Polychaeta	-	-	-
ASV_2048	0.3588	Unassigned	Unassigned	Unassigned	-	-	-
ASV_205	0	Unassigned	Unassigned	Unassigned	-	-	-
ASV_2050	0.7207	Chromista	Bigyra	Bigyra	-	-	-
ASV_2051	0.8329	Chromista	Cercozoa	Unassigned	-	-	-
ASV_2055	0.5576	Metazoa	Mollusca	Gastropoda	-	-	-
ASV_2056	0.4232	Unassigned	Unassigned	Unassigned	-	-	-
ASV_2057	0.6162	Other	Haptista	Haptophyta	-	-	-
ASV_2059	0.6884	Eukaryota	Unassigned	Unassigned	-	-	-
ASV_206	0.7228	Eukaryota	Unassigned	Unassigned	-	-	-
ASV_2060	0.5197	Eukaryota	Unassigned	Unassigned	-	-	-
ASV_2061	0.8884	Protozoa	Euglenozoa	Euglenida	-	-	-
ASV_2062	0.3431	Unassigned	Unassigned	Unassigned	-	-	-
ASV_2063	0.3475	Unassigned	Unassigned	Unassigned	-	-	-
ASV_2064	0.7712	Metazoa	Cnidaria	Hydrozoa	-	-	-
ASV_2065	1	Bacteria	Proteobacteria	Alphaproteobacteria	-	-	-
ASV_2066	0.3073	Unassigned	Unassigned	Unassigned	-	-	-
ASV_2067	0.5278	Fungi	Ascomycota	Unassigned	-	-	-
ASV_2068	0.358	Unassigned	Unassigned	Unassigned	-	-	-
ASV_2069	0.5005	Eukaryota	Unassigned	Unassigned	-	-	-
ASV_207	0.2017	Unassigned	Unassigned	Unassigned	-	-	-
ASV_2070	0.07547	Unassigned	Unassigned	Unassigned	-	-	-
ASV_2071	0.8127	Bacteria	Proteobacteria	Alphaproteobacteria	-	-	-
ASV_2072	0.6882	Eukaryota	Unassigned	Unassigned	-	-	-
ASV_2073	0.7734	Eukaryota	Unassigned	Unassigned	-	-	-
ASV_2074	0.903	Plantae	Rhodophyta	Unassigned	-	-	-
ASV_2075	0.4084	Unassigned	Unassigned	Unassigned	-	-	-
ASV_2076	0.8123	Eukaryota	Unassigned	Unassigned	-	-	-
ASV_2077	0.6084	Eukaryota	Unassigned	Unassigned	-	-	-
ASV_2078	0.9979	Chromista	Bigyra	Bigyra	-	-	-
ASV_2079	0.7953	Fungi	Ascomycota	Dothideomycetes	-	-	-
ASV_208	0.9637	Metazoa	Arthropoda	Hexanauplia	-	-	-
ASV_2080	0.7071	Eukaryota	Unassigned	Unassigned	-	-	-
ASV_2082	0.663	Fungi	Ascomycota	Unassigned	-	-	-
ASV_2083	0.4304	Unassigned	Unassigned	Unassigned	-	-	-
ASV_2084	0.6599	Bacteria	Proteobacteria	Alphaproteobacteria	-	-	-
ASV_2085	0.9385	Bacteria	Proteobacteria	Alphaproteobacteria	-	-	-
ASV_2086	0.6618	Chromista	Ochrophyta	Phaeophyceae	-	-	-
ASV_2087	0.8737	Eukaryota	Unassigned	Unassigned	-	-	-
ASV_2088	0	Unassigned	Unassigned	Unassigned	-	-	-
ASV_2089	0.7751	Bacteria	Proteobacteria	Alphaproteobacteria	-	-	-
ASV_209	0.6754	Eukaryota	Unassigned	Unassigned	-	-	-
ASV_2090	0.6441	Metazoa	Tardigrada	Eutardigrada	-	-	-
ASV_2091	0.5184	Plantae	Chlorophyta	Chlorophyceae	-	-	-
ASV_2092	0.7898	Chromista	Ochrophyta	Chrysophyceae	-	-	-
ASV_2093	0.6384	Eukaryota	Unassigned	Unassigned	-	-	-
ASV_2094	0.4152	Unassigned	Unassigned	Unassigned	-	-	-
ASV_2095	0.9204	Fungi	Basidiomycota	Agaricomycetes	-	-	-
ASV_2097	0.5647	Chromista	Ochrophyta	Phaeophyceae	-	-	-
ASV_2098	0.9508	Eukaryota	Unassigned	Unassigned	-	-	-
ASV_2099	0.5189	Eukaryota	Unassigned	Unassigned	-	-	-
ASV_21	0.8336	Eukaryota	Unassigned	Unassigned	-	-	-
ASV_210	0.6344	Eukaryota	Unassigned	Unassigned	-	-	-
ASV_2100	0.7468	Eukaryota	Unassigned	Unassigned	-	-	-
ASV_2101	0.6377	Bacteria	Proteobacteria	Alphaproteobacteria	-	-	-
ASV_2103	0.569	Chromista	Ochrophyta	Chrysophyceae	-	-	-
ASV_2104	0.4003	Unassigned	Unassigned	Unassigned	-	-	-
ASV_2105	0.4976	Unassigned	Unassigned	Unassigned	-	-	-
ASV_2106	0.03509	Unassigned	Unassigned	Unassigned	-	-	-
ASV_2107	0.6806	Eukaryota	Unassigned	Unassigned	-	-	-
ASV_2108	0.6724	Chromista	Ochrophyta	Phaeophyceae	-	-	-
ASV_2109	0.6267	Eukaryota	Unassigned	Unassigned	-	-	-
ASV_211	0.9881	Eukaryota	Unassigned	Unassigned	-	-	-
ASV_2110	0.9934	Chromista	Ochrophyta	Chrysophyceae	-	-	-
ASV_2111	0.3578	Unassigned	Unassigned	Unassigned	-	-	-
ASV_2112	0.8046	Other	Haptista	Haptophyta	-	-	-
ASV_2113	0.8064	Eukaryota	Unassigned	Unassigned	-	-	-
ASV_2114	0.92	Eukaryota	Unassigned	Unassigned	-	-	-
ASV_2115	0.4954	Unassigned	Unassigned	Unassigned	-	-	-
ASV_2116	0.5017	Plantae	Rhodophyta	Unassigned	-	-	-
ASV_2117	0.6368	Eukaryota	Unassigned	Unassigned	-	-	-
ASV_2118	0.6114	Eukaryota	Unassigned	Unassigned	-	-	-
ASV_2119	0.4858	Unassigned	Unassigned	Unassigned	-	-	-
ASV_212	0.5446	Chromista	Ochrophyta	Synurophyceae	-	-	-
ASV_2120	0.8844	Chromista	Bacillariophyceae	Bacillariophyceae	-	-	-
ASV_2121	1	Bacteria	Proteobacteria	Alphaproteobacteria	-	-	-
ASV_2122	0.4954	Unassigned	Unassigned	Unassigned	-	-	-
ASV_2123	0.5862	Protozoa	Euglenozoa	Euglenida	-	-	-
ASV_2124	0.8751	Metazoa	Nematoda	Enoplea	-	-	-
ASV_2125	0.7037	Eukaryota	Unassigned	Unassigned	-	-	-
ASV_2126	0.7109	Chromista	Ochrophyta	Chrysophyceae	-	-	-
ASV_2127	0.2593	Unassigned	Unassigned	Unassigned	-	-	-
ASV_2128	0.924	Chromista	Bigyra	Bigyra	-	-	-
ASV_2129	0.7826	Metazoa	Arthropoda	Unassigned	-	-	-
ASV_213	0.6088	Chromista	Ochrophyta	Chrysophyceae	-	-	-
ASV_2132	0.8945	Bacteria	Proteobacteria	Alphaproteobacteria	-	-	-
ASV_2133	0.5	Metazoa	Gnathostomulida	Unassigned	-	-	-
ASV_2134	0.5519	Metazoa	Mollusca	Gastropoda	-	-	-
ASV_2135	0.04383	Unassigned	Unassigned	Unassigned	-	-	-
ASV_2136	0	Unassigned	Unassigned	Unassigned	-	-	-
ASV_2137	0.8675	Chromista	Ochrophyta	Chrysophyceae	-	-	-
ASV_2138	0.7522	Metazoa	Arthropoda	Collembola	-	-	-
ASV_2139	0.6508	Metazoa	Rotifera	Bdelloidea	-	-	-
ASV_214	0.6397	Chromista	Ochrophyta	Chrysophyceae	-	-	-
ASV_2140	0.9893	Bacteria	Proteobacteria	Alphaproteobacteria	-	-	-
ASV_2141	0.7727	Chromista	Bacillariophyceae	Unassigned	-	-	-
ASV_2142	0.9553	Eukaryota	Unassigned	Unassigned	-	-	-
ASV_2143	0.3088	Unassigned	Unassigned	Unassigned	-	-	-
ASV_2144	0.645	Chromista	Bacillariophyceae	Coscinodiscophyceae	-	-	-
ASV_2145	0.5081	Eukaryota	Unassigned	Unassigned	-	-	-
ASV_2146	0.7823	Eukaryota	Unassigned	Unassigned	-	-	-
ASV_2147	0.8666	Metazoa	Annelida	Clitellata	-	-	-
ASV_2148	0.8556	Fungi	Ascomycota	Unassigned	-	-	-
ASV_215	0.4571	Unassigned	Unassigned	Unassigned	-	-	-
ASV_2150	0.7269	Eukaryota	Unassigned	Unassigned	-	-	-
ASV_2151	0.9523	Bacteria	Proteobacteria	Alphaproteobacteria	-	-	-
ASV_2152	0.5201	Chromista	Cercozoa	Euglyphida	-	-	-
ASV_2153	0.05183	Unassigned	Unassigned	Unassigned	-	-	-
ASV_2154	0.4584	Unassigned	Unassigned	Unassigned	-	-	-
ASV_2155	0.7292	Bacteria	Proteobacteria	Alphaproteobacteria	-	-	-
ASV_2156	0.759	Eukaryota	Unassigned	Unassigned	-	-	-
ASV_2158	0.7106	Chromista	Cercozoa	Plasmodiophorida	-	-	-
ASV_2159	0.667	Chromista	Ochrophyta	Chrysophyceae	-	-	-
ASV_216	0.4758	Unassigned	Unassigned	Unassigned	-	-	-
ASV_2160	0.5106	Metazoa	Placozoa	Unassigned	-	-	-
ASV_2161	0.2733	Unassigned	Unassigned	Unassigned	-	-	-
ASV_2162	0.6548	Eukaryota	Unassigned	Unassigned	-	-	-
ASV_2163	0.7269	Eukaryota	Unassigned	Unassigned	-	-	-
ASV_2164	0.511	Chromista	Ochrophyta	Phaeophyceae	-	-	-
ASV_2165	0.551	Chromista	Ochrophyta	Chrysophyceae	-	-	-
ASV_2166	0	Unassigned	Unassigned	Unassigned	-	-	-
ASV_2167	0.7383	Eukaryota	Unassigned	Unassigned	-	-	-
ASV_2168	0.5443	Eukaryota	Unassigned	Unassigned	-	-	-
ASV_2169	0.3947	Unassigned	Unassigned	Unassigned	-	-	-
ASV_217	0.5935	Protozoa	Amoebozoa	Flabellinia	-	-	-
ASV_2170	0.6561	Chromista	Ochrophyta	Chrysophyceae	-	-	-
ASV_2171	0.8269	Eukaryota	Unassigned	Unassigned	-	-	-
ASV_2172	0.6635	Eukaryota	Unassigned	Unassigned	-	-	-
ASV_2173	0.6711	Protozoa	Euglenozoa	Euglenida	-	-	-
ASV_2174	0.7708	Eukaryota	Unassigned	Unassigned	-	-	-
ASV_2175	0.7521	Bacteria	Proteobacteria	Alphaproteobacteria	-	-	-
ASV_2176	0.9267	Bacteria	Proteobacteria	Alphaproteobacteria	-	-	-
ASV_2177	0.4709	Unassigned	Unassigned	Unassigned	-	-	-
ASV_2178	0.7166	Eukaryota	Unassigned	Unassigned	-	-	-
ASV_2179	0.7747	Eukaryota	Unassigned	Unassigned	-	-	-
ASV_218	0.6714	Eukaryota	Unassigned	Unassigned	-	-	-
ASV_2181	0.7307	Bacteria	Unassigned	Unassigned	-	-	-
ASV_2182	0.7881	Bacteria	Proteobacteria	Alphaproteobacteria	-	-	-
ASV_2183	0.5375	Metazoa	Chordata	Mammalia	-	-	-
ASV_2184	0.6454	Eukaryota	Unassigned	Unassigned	-	-	-
ASV_2185	0.7082	Eukaryota	Unassigned	Unassigned	-	-	-
ASV_2186	0.6224	Eukaryota	Unassigned	Unassigned	-	-	-
ASV_2187	0.1536	Unassigned	Unassigned	Unassigned	-	-	-
ASV_2188	1	Chromista	Bigyra	Bigyra	-	-	-
ASV_2189	0.8343	Metazoa	Cnidaria	Hydrozoa	-	-	-
ASV_219	0.527	Eukaryota	Unassigned	Unassigned	-	-	-
ASV_2190	0.4417	Unassigned	Unassigned	Unassigned	-	-	-
ASV_2191	0.7957	Eukaryota	Unassigned	Unassigned	-	-	-
ASV_2192	0.9737	Bacteria	Proteobacteria	Alphaproteobacteria	-	-	-
ASV_2193	0.3844	Unassigned	Unassigned	Unassigned	-	-	-
ASV_2194	0.7333	Chromista	Ochrophyta	Phaeophyceae	-	-	-
ASV_2195	0.3637	Unassigned	Unassigned	Unassigned	-	-	-
ASV_2196	0.4831	Unassigned	Unassigned	Unassigned	-	-	-
ASV_2197	0.5	Eukaryota	Unassigned	Unassigned	-	-	-
ASV_2199	0.5207	Metazoa	Rotifera	Bdelloidea	-	-	-
ASV_22	0.9982	Plantae	Streptophyta	Mesostigmatophyceae	-	-	-
ASV_220	0.6136	Protozoa	Amoebozoa	Flabellinia	-	-	-
ASV_2200	0.7589	Eukaryota	Unassigned	Unassigned	-	-	-
ASV_2201	0.3368	Unassigned	Unassigned	Unassigned	-	-	-
ASV_2202	0.7286	Eukaryota	Unassigned	Unassigned	-	-	-
ASV_2204	0.492	Unassigned	Unassigned	Unassigned	-	-	-
ASV_2205	0.5191	Eukaryota	Unassigned	Unassigned	-	-	-
ASV_2206	0.9854	Bacteria	Proteobacteria	Alphaproteobacteria	-	-	-
ASV_2207	0.8093	Eukaryota	Unassigned	Unassigned	-	-	-
ASV_2208	0.9614	Plantae	Streptophyta	Mesostigmatophyceae	-	-	-
ASV_2209	0.7696	Eukaryota	Unassigned	Unassigned	-	-	-
ASV_221	0.3624	Unassigned	Unassigned	Unassigned	-	-	-
ASV_2210	0	Unassigned	Unassigned	Unassigned	-	-	-
ASV_2211	0.9998	Chromista	Bigyra	Bigyra	-	-	-
ASV_2212	0.9572	Eukaryota	Unassigned	Unassigned	-	-	-
ASV_2213	0.6995	Eukaryota	Unassigned	Unassigned	-	-	-
ASV_2216	0.8988	Chromista	Bigyra	Bigyra	-	-	-
ASV_2217	0.9772	Chromista	Bigyra	Bigyra	-	-	-
ASV_2218	0.9728	Eukaryota	Unassigned	Unassigned	-	-	-
ASV_2219	0.8888	Eukaryota	Unassigned	Unassigned	-	-	-
ASV_222	0.7437	Eukaryota	Unassigned	Unassigned	-	-	-
ASV_2220	0.5348	Eukaryota	Unassigned	Unassigned	-	-	-
ASV_2221	0.1908	Unassigned	Unassigned	Unassigned	-	-	-
ASV_2222	0.5875	Eukaryota	Unassigned	Unassigned	-	-	-
ASV_2224	0.7911	Protozoa	Percolozoa	Unassigned	-	-	-
ASV_2226	0.2565	Unassigned	Unassigned	Unassigned	-	-	-
ASV_2227	0.4991	Unassigned	Unassigned	Unassigned	-	-	-
ASV_2228	0.399	Unassigned	Unassigned	Unassigned	-	-	-
ASV_2229	1	Chromista	Bigyra	Bigyra	-	-	-
ASV_223	0.5894	Metazoa	Rotifera	Monogononta	-	-	-
ASV_2230	0.7582	Eukaryota	Unassigned	Unassigned	-	-	-
ASV_2231	0.2971	Unassigned	Unassigned	Unassigned	-	-	-
ASV_2232	0.8349	Eukaryota	Unassigned	Unassigned	-	-	-
ASV_2233	0.1333	Unassigned	Unassigned	Unassigned	-	-	-
ASV_2234	0.9594	Bacteria	Proteobacteria	Alphaproteobacteria	-	-	-
ASV_2235	0.5747	Eukaryota	Unassigned	Unassigned	-	-	-
ASV_2237	0.607	Eukaryota	Unassigned	Unassigned	-	-	-
ASV_2238	0.3382	Unassigned	Unassigned	Unassigned	-	-	-
ASV_2239	0.6267	Eukaryota	Unassigned	Unassigned	-	-	-
ASV_224	0.5262	Eukaryota	Unassigned	Unassigned	-	-	-
ASV_2241	0.5081	Eukaryota	Unassigned	Unassigned	-	-	-
ASV_2242	0.5	Bacteria	Proteobacteria	Unassigned	-	-	-
ASV_2243	0.9444	Metazoa	Annelida	Polychaeta	-	-	-
ASV_2244	0.4996	Unassigned	Unassigned	Unassigned	-	-	-
ASV_2245	0.8053	Protozoa	Percolozoa	Unassigned	-	-	-
ASV_2246	0.5102	Metazoa	Mollusca	Gastropoda	-	-	-
ASV_2247	0.5667	Eukaryota	Unassigned	Unassigned	-	-	-
ASV_2248	0.8575	Eukaryota	Unassigned	Unassigned	-	-	-
ASV_2249	0.3753	Unassigned	Unassigned	Unassigned	-	-	-
ASV_225	0.6282	Eukaryota	Unassigned	Unassigned	-	-	-
ASV_2250	0.8581	Eukaryota	Unassigned	Unassigned	-	-	-
ASV_2251	0.4795	Unassigned	Unassigned	Unassigned	-	-	-
ASV_2252	0.6102	Eukaryota	Unassigned	Unassigned	-	-	-
ASV_2253	0.668	Eukaryota	Unassigned	Unassigned	-	-	-
ASV_2254	0.4227	Unassigned	Unassigned	Unassigned	-	-	-
ASV_2255	0.3364	Unassigned	Unassigned	Unassigned	-	-	-
ASV_2257	0.4923	Unassigned	Unassigned	Unassigned	-	-	-
ASV_2258	0.9631	Chromista	Oomycota	Oomycota	-	-	-
ASV_2259	0.9462	Chromista	Ochrophyta	Chrysophyceae	-	-	-
ASV_226	0.4339	Unassigned	Unassigned	Unassigned	-	-	-
ASV_2261	0.5287	Eukaryota	Unassigned	Unassigned	-	-	-
ASV_2263	0.6635	Metazoa	Arthropoda	Collembola	-	-	-
ASV_2264	0.9743	Chromista	Oomycota	Oomycota	-	-	-
ASV_2265	0.5612	Eukaryota	Unassigned	Unassigned	-	-	-
ASV_2266	0.6857	Chromista	Ochrophyta	Chrysophyceae	-	-	-
ASV_2268	0.6317	Metazoa	Arthropoda	Branchiopoda	-	-	-
ASV_2269	0.7299	Eukaryota	Unassigned	Unassigned	-	-	-
ASV_227	0.7472	Bacteria	Proteobacteria	Alphaproteobacteria	-	-	-
ASV_2270	0.7	Metazoa	Rotifera	Bdelloidea	-	-	-
ASV_2271	0.6454	Chromista	Ochrophyta	Chrysophyceae	-	-	-
ASV_2272	0.9669	Chromista	Oomycota	Oomycota	-	-	-
ASV_2273	0.1958	Unassigned	Unassigned	Unassigned	-	-	-
ASV_2274	0.7448	Chromista	Bigyra	Bigyra	-	-	-
ASV_2275	0.9998	Fungi	Mucoromycota	Glomeromycetes	-	-	-
ASV_2276	0.8912	Protozoa	Euglenozoa	Euglenida	-	-	-
ASV_2277	0.413	Unassigned	Unassigned	Unassigned	-	-	-
ASV_2278	0.935	Bacteria	Proteobacteria	Alphaproteobacteria	-	-	-
ASV_2279	0	Unassigned	Unassigned	Unassigned	-	-	-
ASV_228	0.9022	Metazoa	Nematoda	Enoplea	-	-	-
ASV_2280	0.697	Plantae	Rhodophyta	Unassigned	-	-	-
ASV_2282	0.9193	Eukaryota	Unassigned	Unassigned	-	-	-
ASV_2283	1	Chromista	Bigyra	Bigyra	-	-	-
ASV_2284	0.8233	Eukaryota	Unassigned	Unassigned	-	-	-
ASV_2285	0.8255	Chromista	Cercozoa	Unassigned	-	-	-
ASV_2286	0.9508	Bacteria	Proteobacteria	Alphaproteobacteria	-	-	-
ASV_2287	0.7457	Metazoa	Arthropoda	Collembola	-	-	-
ASV_2288	0.6074	Eukaryota	Unassigned	Unassigned	-	-	-
ASV_2289	0.817	Eukaryota	Unassigned	Unassigned	-	-	-
ASV_229	0.925	Plantae	Streptophyta	Mesostigmatophyceae	-	-	-
ASV_2290	0.5934	Chromista	Bigyra	Bigyra	-	-	-
ASV_2291	0.4871	Unassigned	Unassigned	Unassigned	-	-	-
ASV_2295	0.7731	Eukaryota	Unassigned	Unassigned	-	-	-
ASV_2296	0.8402	Bacteria	Proteobacteria	Alphaproteobacteria	-	-	-
ASV_2297	0.84	Protozoa	Euglenozoa	Euglenida	-	-	-
ASV_2298	0.4361	Unassigned	Unassigned	Unassigned	-	-	-
ASV_2299	0.5181	Metazoa	Arthropoda	Unassigned	-	-	-
ASV_23	0.5947	Eukaryota	Unassigned	Unassigned	-	-	-
ASV_230	0.9205	Other	Haptista	Haptophyta	-	-	-
ASV_2300	0.5401	Chromista	Ochrophyta	Chrysophyceae	-	-	-
ASV_2301	0.7685	Fungi	Chytridiomycota	Chytridiomycetes	-	-	-
ASV_2302	0.7712	Bacteria	Proteobacteria	Alphaproteobacteria	-	-	-
ASV_2303	0.7851	Eukaryota	Unassigned	Unassigned	-	-	-
ASV_2304	0.6295	Eukaryota	Unassigned	Unassigned	-	-	-
ASV_2307	0.8879	Bacteria	Proteobacteria	Alphaproteobacteria	-	-	-
ASV_2309	0.4088	Unassigned	Unassigned	Unassigned	-	-	-
ASV_231	0.8361	Chromista	Bacillariophyceae	Coscinodiscophyceae	-	-	-
ASV_2310	0.9998	Plantae	Streptophyta	Mesostigmatophyceae	-	-	-
ASV_2311	0.5464	Eukaryota	Unassigned	Unassigned	-	-	-
ASV_2313	0.02899	Unassigned	Unassigned	Unassigned	-	-	-
ASV_2315	0.8115	Eukaryota	Unassigned	Unassigned	-	-	-
ASV_2316	0.4412	Unassigned	Unassigned	Unassigned	-	-	-
ASV_2317	0.9201	Metazoa	Arthropoda	Collembola	-	-	-
ASV_2318	0.3574	Unassigned	Unassigned	Unassigned	-	-	-
ASV_2319	0.5048	Protozoa	Choanozoa	Ichthyosporea	-	-	-
ASV_232	0.8986	Fungi	Ascomycota	Unassigned	-	-	-
ASV_2320	0.7967	Eukaryota	Unassigned	Unassigned	-	-	-
ASV_2321	0.4126	Unassigned	Unassigned	Unassigned	-	-	-
ASV_2322	0.3513	Unassigned	Unassigned	Unassigned	-	-	-
ASV_2325	0.7996	Metazoa	Annelida	Clitellata	-	-	-
ASV_2326	0.8441	Plantae	Rhodophyta	Unassigned	-	-	-
ASV_233	0.5337	Eukaryota	Unassigned	Unassigned	-	-	-
ASV_2330	0.6317	Chromista	Bigyra	Bigyra	-	-	-
ASV_2331	1	Chromista	Bigyra	Bigyra	-	-	-
ASV_2332	0.9748	Chromista	Ochrophyta	Chrysophyceae	-	-	-
ASV_2333	0.757	Metazoa	Porifera	Demospongiae	-	-	-
ASV_2334	0.7118	Eukaryota	Unassigned	Unassigned	-	-	-
ASV_2336	0.6168	Eukaryota	Unassigned	Unassigned	-	-	-
ASV_2337	0.07898	Unassigned	Unassigned	Unassigned	-	-	-
ASV_2338	0.519	Eukaryota	Unassigned	Unassigned	-	-	-
ASV_2339	0.8258	Bacteria	Proteobacteria	Alphaproteobacteria	-	-	-
ASV_234	0.4839	Unassigned	Unassigned	Unassigned	-	-	-
ASV_2340	0.6835	Eukaryota	Unassigned	Unassigned	-	-	-
ASV_2341	0.5	Eukaryota	Unassigned	Unassigned	-	-	-
ASV_2342	0.9107	Bacteria	Proteobacteria	Alphaproteobacteria	-	-	-
ASV_2343	0.866	Eukaryota	Unassigned	Unassigned	-	-	-
ASV_2344	0	Unassigned	Unassigned	Unassigned	-	-	-
ASV_2345	0.7297	Eukaryota	Unassigned	Unassigned	-	-	-
ASV_2346	0.5	Eukaryota	Unassigned	Unassigned	-	-	-
ASV_2347	0.4303	Unassigned	Unassigned	Unassigned	-	-	-
ASV_2348	0.5336	Eukaryota	Unassigned	Unassigned	-	-	-
ASV_2349	0.8428	Metazoa	Arthropoda	Unassigned	-	-	-
ASV_235	0.8415	Eukaryota	Unassigned	Unassigned	-	-	-
ASV_2350	0.04074	Unassigned	Unassigned	Unassigned	-	-	-
ASV_2351	0.5533	Eukaryota	Unassigned	Unassigned	-	-	-
ASV_2352	0.5254	Chromista	Ciliophora	Oligohymenophorea	-	-	-
ASV_2353	0.4762	Unassigned	Unassigned	Unassigned	-	-	-
ASV_2354	0.9938	Other	Haptista	Haptophyta	-	-	-
ASV_2356	0.5128	Chromista	Ochrophyta	Chrysophyceae	-	-	-
ASV_2357	0.9658	Chromista	Oomycota	Oomycota	-	-	-
ASV_2358	0.5631	Protozoa	Amoebozoa	Flabellinia	-	-	-
ASV_2359	0.768	Bacteria	Proteobacteria	Alphaproteobacteria	-	-	-
ASV_236	0.4661	Unassigned	Unassigned	Unassigned	-	-	-
ASV_2360	0.9284	Bacteria	Proteobacteria	Alphaproteobacteria	-	-	-
ASV_2361	0.7697	Eukaryota	Unassigned	Unassigned	-	-	-
ASV_2362	0.001939	Unassigned	Unassigned	Unassigned	-	-	-
ASV_2363	0.7487	Eukaryota	Unassigned	Unassigned	-	-	-
ASV_2364	0.5928	Bacteria	Unassigned	Unassigned	-	-	-
ASV_2365	0.7132	Chromista	Bacillariophyceae	Bacillariophyceae	-	-	-
ASV_2366	0.3567	Unassigned	Unassigned	Unassigned	-	-	-
ASV_2368	0.4299	Unassigned	Unassigned	Unassigned	-	-	-
ASV_2369	0.651	Eukaryota	Unassigned	Unassigned	-	-	-
ASV_237	0.9227	Metazoa	Annelida	Clitellata	-	-	-
ASV_2370	0.9824	Bacteria	Proteobacteria	Alphaproteobacteria	-	-	-
ASV_2371	0.9958	Bacteria	Proteobacteria	Alphaproteobacteria	-	-	-
ASV_2372	0.5813	Eukaryota	Unassigned	Unassigned	-	-	-
ASV_2373	0.7709	Bacteria	Proteobacteria	Alphaproteobacteria	-	-	-
ASV_2374	0.6614	Archaea	Unassigned	Unassigned	-	-	-
ASV_2375	0.3926	Unassigned	Unassigned	Unassigned	-	-	-
ASV_2376	0.6104	Metazoa	Arthropoda	Unassigned	-	-	-
ASV_2377	0.669	Protozoa	Euglenozoa	Euglenida	-	-	-
ASV_2378	0.4984	Unassigned	Unassigned	Unassigned	-	-	-
ASV_2379	0.4947	Unassigned	Unassigned	Unassigned	-	-	-
ASV_238	0.5838	Protozoa	Euglenozoa	Euglenida	-	-	-
ASV_2380	0.7645	Fungi	Ascomycota	Sordariomycetes	-	-	-
ASV_2381	0.3262	Unassigned	Unassigned	Unassigned	-	-	-
ASV_2382	0.8571	Eukaryota	Unassigned	Unassigned	-	-	-
ASV_2383	0.7362	Chromista	Bigyra	Bigyra	-	-	-
ASV_2384	0.8729	Eukaryota	Unassigned	Unassigned	-	-	-
ASV_2385	0.4999	Unassigned	Unassigned	Unassigned	-	-	-
ASV_2386	0.7572	Eukaryota	Unassigned	Unassigned	-	-	-
ASV_2387	0.3869	Unassigned	Unassigned	Unassigned	-	-	-
ASV_2388	0.9999	Metazoa	Cnidaria	Myxozoa	-	-	-
ASV_2389	0.3184	Unassigned	Unassigned	Unassigned	-	-	-
ASV_239	0.6866	Eukaryota	Unassigned	Unassigned	-	-	-
ASV_2390	0.3587	Unassigned	Unassigned	Unassigned	-	-	-
ASV_2391	0.7803	Chromista	Bigyra	Bigyra	-	-	-
ASV_2392	0.7176	Eukaryota	Unassigned	Unassigned	-	-	-
ASV_2393	0.8606	Bacteria	Terrabacteria_group	Firmicutes	-	-	-
ASV_2394	0.6969	Chromista	Bigyra	Bigyra	-	-	-
ASV_2396	0.6842	Eukaryota	Unassigned	Unassigned	-	-	-
ASV_2397	0.5738	Eukaryota	Unassigned	Unassigned	-	-	-
ASV_2399	0.05505	Unassigned	Unassigned	Unassigned	-	-	-
ASV_24	0.5903	Eukaryota	Unassigned	Unassigned	-	-	-
ASV_240	0.02712	Unassigned	Unassigned	Unassigned	-	-	-
ASV_2400	0.9736	Chromista	Oomycota	Oomycota	-	-	-
ASV_2401	0.3514	Unassigned	Unassigned	Unassigned	-	-	-
ASV_2403	0.5322	Eukaryota	Unassigned	Unassigned	-	-	-
ASV_2404	0.5029	Other	Haptista	Haptophyta	-	-	-
ASV_2406	0.809	Eukaryota	Unassigned	Unassigned	-	-	-
ASV_2407	0.4253	Unassigned	Unassigned	Unassigned	-	-	-
ASV_2408	0.8927	Eukaryota	Unassigned	Unassigned	-	-	-
ASV_2409	0.7214	Chromista	Ochrophyta	Dictyochophyceae	-	-	-
ASV_241	0.6128	Protozoa	Amoebozoa	Flabellinia	-	-	-
ASV_2410	0.6199	Protozoa	Amoebozoa	Flabellinia	-	-	-
ASV_2411	0.7356	Plantae	Streptophyta	Zygnemophyceae	-	-	-
ASV_2412	0.8008	Protozoa	Amoebozoa	Himatismenida	-	-	-
ASV_2413	0.1522	Unassigned	Unassigned	Unassigned	-	-	-
ASV_2414	0.6906	Eukaryota	Unassigned	Unassigned	-	-	-
ASV_2415	0.7508	Eukaryota	Unassigned	Unassigned	-	-	-
ASV_2416	0.4969	Unassigned	Unassigned	Unassigned	-	-	-
ASV_2417	0.546	Metazoa	Mollusca	Gastropoda	-	-	-
ASV_2418	0.9208	Eukaryota	Unassigned	Unassigned	-	-	-
ASV_2419	0.3064	Unassigned	Unassigned	Unassigned	-	-	-
ASV_242	0.5169	Metazoa	Rotifera	Bdelloidea	-	-	-
ASV_2420	0.5986	Eukaryota	Unassigned	Unassigned	-	-	-
ASV_2421	0.4791	Unassigned	Unassigned	Unassigned	-	-	-
ASV_2422	0.5	Chromista	Ochrophyta	Chrysophyceae	-	-	-
ASV_2423	0.1519	Unassigned	Unassigned	Unassigned	-	-	-
ASV_2424	0.6665	Eukaryota	Unassigned	Unassigned	-	-	-
ASV_2426	0.9762	Bacteria	Proteobacteria	Alphaproteobacteria	-	-	-
ASV_2427	0.8509	Protozoa	Euglenozoa	Euglenida	-	-	-
ASV_2428	0.571	Eukaryota	Unassigned	Unassigned	-	-	-
ASV_2429	0.7904	Eukaryota	Unassigned	Unassigned	-	-	-
ASV_243	0.5278	Metazoa	Placozoa	Unassigned	-	-	-
ASV_2430	0.9136	Chromista	Bigyra	Bigyra	-	-	-
ASV_2431	0.6886	Fungi	Ascomycota	Arthoniomycetes	-	-	-
ASV_2433	0.2865	Unassigned	Unassigned	Unassigned	-	-	-
ASV_2434	0.9226	Eukaryota	Unassigned	Unassigned	-	-	-
ASV_2435	0.6629	Eukaryota	Unassigned	Unassigned	-	-	-
ASV_2436	0.03684	Unassigned	Unassigned	Unassigned	-	-	-
ASV_2437	0.1712	Unassigned	Unassigned	Unassigned	-	-	-
ASV_2438	0.946	Eukaryota	Unassigned	Unassigned	-	-	-
ASV_2439	0.3364	Unassigned	Unassigned	Unassigned	-	-	-
ASV_244	0.9607	Eukaryota	Unassigned	Unassigned	-	-	-
ASV_2440	0.7024	Eukaryota	Unassigned	Unassigned	-	-	-
ASV_2441	0.2678	Unassigned	Unassigned	Unassigned	-	-	-
ASV_2442	0.2018	Unassigned	Unassigned	Unassigned	-	-	-
ASV_2443	0.5957	Metazoa	Arthropoda	Symphyla	-	-	-
ASV_2444	0.7428	Fungi	Ascomycota	Unassigned	-	-	-
ASV_2446	0.6394	Metazoa	Arthropoda	Collembola	-	-	-
ASV_2447	0.6382	Metazoa	Arthropoda	Ostracoda	-	-	-
ASV_2448	0.8454	Eukaryota	Unassigned	Unassigned	-	-	-
ASV_2449	1	Chromista	Bigyra	Bigyra	-	-	-
ASV_245	0.2571	Unassigned	Unassigned	Unassigned	-	-	-
ASV_2450	0.352	Unassigned	Unassigned	Unassigned	-	-	-
ASV_2451	0.9427	Bacteria	Proteobacteria	Alphaproteobacteria	-	-	-
ASV_2452	0.8486	Chromista	Ochrophyta	Phaeophyceae	-	-	-
ASV_2453	0.2631	Unassigned	Unassigned	Unassigned	-	-	-
ASV_2454	0.8687	Chromista	Bigyra	Bigyra	-	-	-
ASV_2455	0.8179	Bacteria	Proteobacteria	Alphaproteobacteria	-	-	-
ASV_2456	0.6417	Eukaryota	Unassigned	Unassigned	-	-	-
ASV_2457	0.804	Eukaryota	Unassigned	Unassigned	-	-	-
ASV_2458	0.418	Unassigned	Unassigned	Unassigned	-	-	-
ASV_2459	0.6525	Eukaryota	Unassigned	Unassigned	-	-	-
ASV_246	0.7519	Metazoa	Annelida	Polychaeta	-	-	-
ASV_2460	0.6118	Metazoa	Annelida	Clitellata	-	-	-
ASV_2461	0.8487	Eukaryota	Unassigned	Unassigned	-	-	-
ASV_2463	0.5432	Eukaryota	Unassigned	Unassigned	-	-	-
ASV_2464	0.3713	Unassigned	Unassigned	Unassigned	-	-	-
ASV_2465	0.7398	Bacteria	Proteobacteria	Alphaproteobacteria	-	-	-
ASV_2466	0.4451	Unassigned	Unassigned	Unassigned	-	-	-
ASV_2468	0.1711	Unassigned	Unassigned	Unassigned	-	-	-
ASV_2469	0.6084	Chromista	Ochrophyta	Chrysophyceae	-	-	-
ASV_247	0.7777	Eukaryota	Unassigned	Unassigned	-	-	-
ASV_2470	0.5328	Eukaryota	Unassigned	Unassigned	-	-	-
ASV_2471	0.8328	Metazoa	Arthropoda	Unassigned	-	-	-
ASV_2472	0.719	Eukaryota	Unassigned	Unassigned	-	-	-
ASV_2473	0.8965	Eukaryota	Unassigned	Unassigned	-	-	-
ASV_2474	0.9176	Other	Haptista	Haptophyta	-	-	-
ASV_2475	0.8721	Bacteria	Proteobacteria	Alphaproteobacteria	-	-	-
ASV_2476	0.9952	Chromista	Bigyra	Bigyra	-	-	-
ASV_2477	0.856	Bacteria	Proteobacteria	Alphaproteobacteria	-	-	-
ASV_2478	0.963	Eukaryota	Unassigned	Unassigned	-	-	-
ASV_2479	0.7198	Eukaryota	Unassigned	Unassigned	-	-	-
ASV_248	0.6855	Eukaryota	Unassigned	Unassigned	-	-	-
ASV_2480	0.7204	Eukaryota	Unassigned	Unassigned	-	-	-
ASV_2484	0.5732	Eukaryota	Unassigned	Unassigned	-	-	-
ASV_2485	0.975	Bacteria	Proteobacteria	Alphaproteobacteria	-	-	-
ASV_2487	0.2089	Unassigned	Unassigned	Unassigned	-	-	-
ASV_2488	0.9005	Fungi	Ascomycota	Unassigned	-	-	-
ASV_2489	0.4663	Unassigned	Unassigned	Unassigned	-	-	-
ASV_249	0.8491	Chromista	Cercozoa	Unassigned	-	-	-
ASV_2490	0.6485	Eukaryota	Unassigned	Unassigned	-	-	-
ASV_2492	0.6543	Chromista	Ochrophyta	Dictyochophyceae	-	-	-
ASV_2493	0.6395	Eukaryota	Unassigned	Unassigned	-	-	-
ASV_2494	0.6883	Eukaryota	Unassigned	Unassigned	-	-	-
ASV_2495	0.9996	Protozoa	Euglenozoa	Euglenida	-	-	-
ASV_2496	0.5134	Eukaryota	Unassigned	Unassigned	-	-	-
ASV_2497	0.6109	Eukaryota	Unassigned	Unassigned	-	-	-
ASV_2498	0.548	Chromista	Oomycota	Oomycota	-	-	-
ASV_2499	0.4907	Unassigned	Unassigned	Unassigned	-	-	-
ASV_25	0.9809	Eukaryota	Unassigned	Unassigned	-	-	-
ASV_250	0.8847	Eukaryota	Unassigned	Unassigned	-	-	-
ASV_2500	0.961	Metazoa	Mollusca	Gastropoda	-	-	-
ASV_2501	0.7826	Eukaryota	Unassigned	Unassigned	-	-	-
ASV_2502	0.677	Eukaryota	Unassigned	Unassigned	-	-	-
ASV_2503	0.4898	Unassigned	Unassigned	Unassigned	-	-	-
ASV_2504	0.7268	Eukaryota	Unassigned	Unassigned	-	-	-
ASV_2505	0	Unassigned	Unassigned	Unassigned	-	-	-
ASV_2506	0.6609	Eukaryota	Unassigned	Unassigned	-	-	-
ASV_2507	0.6386	Protozoa	Euglenozoa	Euglenida	-	-	-
ASV_2508	0.5371	Eukaryota	Unassigned	Unassigned	-	-	-
ASV_2509	0.963	Fungi	Ascomycota	Unassigned	-	-	-
ASV_251	0.06412	Unassigned	Unassigned	Unassigned	-	-	-
ASV_2512	0.05697	Unassigned	Unassigned	Unassigned	-	-	-
ASV_2513	0.6371	Bacteria	Proteobacteria	Alphaproteobacteria	-	-	-
ASV_2514	0.9042	Eukaryota	Unassigned	Unassigned	-	-	-
ASV_2515	0.1359	Unassigned	Unassigned	Unassigned	-	-	-
ASV_2519	0.5	Eukaryota	Unassigned	Unassigned	-	-	-
ASV_252	0.7486	Fungi	Chytridiomycota	Chytridiomycetes	-	-	-
ASV_2520	0.636	Chromista	Oomycota	Oomycota	-	-	-
ASV_2522	0.4849	Unassigned	Unassigned	Unassigned	-	-	-
ASV_2524	0.7002	Bacteria	Proteobacteria	Alphaproteobacteria	-	-	-
ASV_2525	0.5591	Other	Haptista	Haptophyta	-	-	-
ASV_2526	0.74	Protozoa	Euglenozoa	Euglenida	-	-	-
ASV_2527	0.6208	Other	Haptista	Haptophyta	-	-	-
ASV_2529	0.03834	Unassigned	Unassigned	Unassigned	-	-	-
ASV_253	0.9989	Chromista	Bigyra	Bigyra	-	-	-
ASV_2530	0.4804	Unassigned	Unassigned	Unassigned	-	-	-
ASV_2532	0.4227	Unassigned	Unassigned	Unassigned	-	-	-
ASV_2534	0.901	Eukaryota	Unassigned	Unassigned	-	-	-
ASV_2535	0	Unassigned	Unassigned	Unassigned	-	-	-
ASV_2536	0.8233	Eukaryota	Unassigned	Unassigned	-	-	-
ASV_2539	0.4873	Unassigned	Unassigned	Unassigned	-	-	-
ASV_254	0.9922	Eukaryota	Unassigned	Unassigned	-	-	-
ASV_2540	0.1761	Unassigned	Unassigned	Unassigned	-	-	-
ASV_2542	0.6461	Metazoa	Chordata	Mammalia	-	-	-
ASV_2543	0.7339	Eukaryota	Unassigned	Unassigned	-	-	-
ASV_2544	0.9528	Fungi	Basidiomycota	Pucciniomycetes	-	-	-
ASV_2545	0.2817	Unassigned	Unassigned	Unassigned	-	-	-
ASV_2546	0.2448	Unassigned	Unassigned	Unassigned	-	-	-
ASV_2547	0.5	Eukaryota	Unassigned	Unassigned	-	-	-
ASV_2548	0.5678	Chromista	Ochrophyta	Dictyochophyceae	-	-	-
ASV_2549	0.44	Unassigned	Unassigned	Unassigned	-	-	-
ASV_255	0.7628	Eukaryota	Unassigned	Unassigned	-	-	-
ASV_2550	0.73	Metazoa	Arthropoda	Ostracoda	-	-	-
ASV_2551	0.1737	Unassigned	Unassigned	Unassigned	-	-	-
ASV_2553	0.7004	Chromista	Ochrophyta	Dictyochophyceae	-	-	-
ASV_2555	0.9486	Bacteria	Proteobacteria	Alphaproteobacteria	-	-	-
ASV_2556	6.81e-06	Unassigned	Unassigned	Unassigned	-	-	-
ASV_2558	0.5873	Eukaryota	Unassigned	Unassigned	-	-	-
ASV_2559	0.8699	Fungi	Ascomycota	Unassigned	-	-	-
ASV_256	0.5628	Chromista	Cercozoa	Unassigned	-	-	-
ASV_2562	0.5537	Eukaryota	Unassigned	Unassigned	-	-	-
ASV_2563	0.8621	Bacteria	Proteobacteria	Alphaproteobacteria	-	-	-
ASV_2564	0.05146	Unassigned	Unassigned	Unassigned	-	-	-
ASV_2565	0.7512	Bacteria	Proteobacteria	Alphaproteobacteria	-	-	-
ASV_2567	0.9458	Eukaryota	Unassigned	Unassigned	-	-	-
ASV_2568	0.5624	Eukaryota	Unassigned	Unassigned	-	-	-
ASV_2569	0.6329	Chromista	Ochrophyta	Chrysophyceae	-	-	-
ASV_257	0.7337	Chromista	Oomycota	Oomycota	-	-	-
ASV_2570	0.9611	Eukaryota	Unassigned	Unassigned	-	-	-
ASV_2571	0.8061	Eukaryota	Unassigned	Unassigned	-	-	-
ASV_2572	0.7388	Plantae	Chlorophyta	Unassigned	-	-	-
ASV_2573	0.5661	Protozoa	Euglenozoa	Euglenida	-	-	-
ASV_2574	0.7402	Eukaryota	Unassigned	Unassigned	-	-	-
ASV_2575	0.4329	Unassigned	Unassigned	Unassigned	-	-	-
ASV_2576	0.3736	Unassigned	Unassigned	Unassigned	-	-	-
ASV_2577	0.5717	Chromista	Ochrophyta	Chrysoparadoxa	-	-	-
ASV_2578	0.5895	Protozoa	Percolozoa	Unassigned	-	-	-
ASV_2579	0.075	Unassigned	Unassigned	Unassigned	-	-	-
ASV_258	0.4871	Unassigned	Unassigned	Unassigned	-	-	-
ASV_2580	0.6458	Eukaryota	Unassigned	Unassigned	-	-	-
ASV_2581	0.02119	Unassigned	Unassigned	Unassigned	-	-	-
ASV_2583	0.9071	Bacteria	Proteobacteria	Alphaproteobacteria	-	-	-
ASV_2584	0.7008	Eukaryota	Unassigned	Unassigned	-	-	-
ASV_2586	0.5394	Chromista	Bigyra	Bigyra	-	-	-
ASV_2587	0.9479	Eukaryota	Unassigned	Unassigned	-	-	-
ASV_2588	0.2748	Unassigned	Unassigned	Unassigned	-	-	-
ASV_2589	0.3753	Unassigned	Unassigned	Unassigned	-	-	-
ASV_259	0.6472	Protozoa	Amoebozoa	Flabellinia	-	-	-
ASV_2590	0.6772	Protozoa	Euglenozoa	Euglenida	-	-	-
ASV_2591	0.8691	Chromista	Cercozoa	Unassigned	-	-	-
ASV_2592	0.9346	Bacteria	Proteobacteria	Alphaproteobacteria	-	-	-
ASV_2594	0.9735	Eukaryota	Unassigned	Unassigned	-	-	-
ASV_2595	0.4577	Unassigned	Unassigned	Unassigned	-	-	-
ASV_2596	0.758	Eukaryota	Unassigned	Unassigned	-	-	-
ASV_2597	0.9591	Bacteria	Proteobacteria	Alphaproteobacteria	-	-	-
ASV_2598	0.9777	Bacteria	Proteobacteria	Alphaproteobacteria	-	-	-
ASV_2599	0.6835	Eukaryota	Unassigned	Unassigned	-	-	-
ASV_26	0.5333	Eukaryota	Unassigned	Unassigned	-	-	-
ASV_260	0.6297	Eukaryota	Unassigned	Unassigned	-	-	-
ASV_2600	0.8556	Eukaryota	Unassigned	Unassigned	-	-	-
ASV_2601	0.7084	Archaea	Unassigned	Unassigned	-	-	-
ASV_2602	0.6816	Eukaryota	Unassigned	Unassigned	-	-	-
ASV_2603	0.4832	Unassigned	Unassigned	Unassigned	-	-	-
ASV_2605	0.8451	Chromista	Cercozoa	Unassigned	-	-	-
ASV_2606	0.6587	Other	Haptista	Haptophyta	-	-	-
ASV_2607	0.5001	Chromista	Bacillariophyceae	Unassigned	-	-	-
ASV_2608	0.7339	Eukaryota	Unassigned	Unassigned	-	-	-
ASV_2609	0.9717	Chromista	Bigyra	Bigyra	-	-	-
ASV_261	0.5007	Eukaryota	Unassigned	Unassigned	-	-	-
ASV_2610	0.7943	Plantae	Streptophyta	Mesostigmatophyceae	-	-	-
ASV_2611	0.02393	Unassigned	Unassigned	Unassigned	-	-	-
ASV_2612	0.8259	Bacteria	Proteobacteria	Alphaproteobacteria	-	-	-
ASV_2613	0.7596	Eukaryota	Unassigned	Unassigned	-	-	-
ASV_2614	0.328	Unassigned	Unassigned	Unassigned	-	-	-
ASV_2616	0.6481	Chromista	Ochrophyta	Dictyochophyceae	-	-	-
ASV_2617	0.4809	Unassigned	Unassigned	Unassigned	-	-	-
ASV_2618	0.7506	Metazoa	Nematoda	Enoplea	-	-	-
ASV_2619	0.9407	Eukaryota	Unassigned	Unassigned	-	-	-
ASV_262	0.3241	Unassigned	Unassigned	Unassigned	-	-	-
ASV_2620	0.3439	Unassigned	Unassigned	Unassigned	-	-	-
ASV_2621	0.9635	Metazoa	Arthropoda	Hexanauplia	-	-	-
ASV_2623	0.5228	Metazoa	Arthropoda	Insecta	-	-	-
ASV_2626	0.6476	Eukaryota	Unassigned	Unassigned	-	-	-
ASV_2627	0.7668	Plantae	Rhodophyta	Unassigned	-	-	-
ASV_2628	0.5884	Eukaryota	Unassigned	Unassigned	-	-	-
ASV_2629	0.8353	Chromista	Cercozoa	Unassigned	-	-	-
ASV_263	0.2666	Unassigned	Unassigned	Unassigned	-	-	-
ASV_2630	0.9034	Bacteria	Proteobacteria	Alphaproteobacteria	-	-	-
ASV_2631	0.5314	Eukaryota	Unassigned	Unassigned	-	-	-
ASV_2632	0.666	Eukaryota	Unassigned	Unassigned	-	-	-
ASV_2633	0.1553	Unassigned	Unassigned	Unassigned	-	-	-
ASV_2634	0.3602	Unassigned	Unassigned	Unassigned	-	-	-
ASV_2636	0.8281	Fungi	Mucoromycota	Glomeromycetes	-	-	-
ASV_2638	0.5837	Protozoa	Amoebozoa	Flabellinia	-	-	-
ASV_2639	0.5201	Fungi	Mucoromycota	Mortierellomycetes	-	-	-
ASV_264	0.03717	Unassigned	Unassigned	Unassigned	-	-	-
ASV_2640	0.6033	Metazoa	Arthropoda	Insecta	-	-	-
ASV_2642	0.7047	Eukaryota	Unassigned	Unassigned	-	-	-
ASV_2643	0.7146	Eukaryota	Unassigned	Unassigned	-	-	-
ASV_2644	0.8935	Bacteria	Proteobacteria	Alphaproteobacteria	-	-	-
ASV_2645	0.2217	Unassigned	Unassigned	Unassigned	-	-	-
ASV_2646	0.997	Protozoa	Amoebozoa	Eumycetozoa	-	-	-
ASV_2647	0.61	Fungi	Ascomycota	Unassigned	-	-	-
ASV_2649	0.7036	Eukaryota	Unassigned	Unassigned	-	-	-
ASV_265	0.4659	Unassigned	Unassigned	Unassigned	-	-	-
ASV_2651	0.431	Unassigned	Unassigned	Unassigned	-	-	-
ASV_2652	0.5327	Eukaryota	Unassigned	Unassigned	-	-	-
ASV_2657	0.9058	Fungi	Ascomycota	Unassigned	-	-	-
ASV_2658	0.07966	Unassigned	Unassigned	Unassigned	-	-	-
ASV_2659	0.5767	Eukaryota	Unassigned	Unassigned	-	-	-
ASV_266	0.7691	Protozoa	Percolozoa	Unassigned	-	-	-
ASV_2660	0.7375	Eukaryota	Unassigned	Unassigned	-	-	-
ASV_2661	0.7786	Protozoa	Euglenozoa	Euglenida	-	-	-
ASV_2663	0.8434	Protozoa	Euglenozoa	Euglenida	-	-	-
ASV_2664	0.08662	Unassigned	Unassigned	Unassigned	-	-	-
ASV_2665	0.6138	Fungi	Basidiomycota	Pucciniomycetes	-	-	-
ASV_2667	0.6053	Eukaryota	Unassigned	Unassigned	-	-	-
ASV_2668	0.715	Eukaryota	Unassigned	Unassigned	-	-	-
ASV_2669	0.5652	Eukaryota	Unassigned	Unassigned	-	-	-
ASV_267	0.9769	Chromista	Oomycota	Oomycota	-	-	-
ASV_2671	0.7285	Eukaryota	Unassigned	Unassigned	-	-	-
ASV_2672	0.3875	Unassigned	Unassigned	Unassigned	-	-	-
ASV_2673	0.6964	Bacteria	Proteobacteria	Alphaproteobacteria	-	-	-
ASV_2674	0.969	Bacteria	Proteobacteria	Alphaproteobacteria	-	-	-
ASV_2675	0.6064	Chromista	Bigyra	Bigyra	-	-	-
ASV_2676	0.2472	Unassigned	Unassigned	Unassigned	-	-	-
ASV_2677	0.433	Unassigned	Unassigned	Unassigned	-	-	-
ASV_2678	0.1302	Unassigned	Unassigned	Unassigned	-	-	-
ASV_2679	0.7802	Eukaryota	Unassigned	Unassigned	-	-	-
ASV_268	0.8002	Metazoa	Mollusca	Gastropoda	-	-	-
ASV_2680	0.5211	Eukaryota	Unassigned	Unassigned	-	-	-
ASV_2681	0.9056	Eukaryota	Unassigned	Unassigned	-	-	-
ASV_2682	0	Unassigned	Unassigned	Unassigned	-	-	-
ASV_2683	0.2782	Unassigned	Unassigned	Unassigned	-	-	-
ASV_2684	0.788	Eukaryota	Unassigned	Unassigned	-	-	-
ASV_2686	0.666	Metazoa	Arthropoda	Collembola	-	-	-
ASV_2687	0.4742	Unassigned	Unassigned	Unassigned	-	-	-
ASV_2688	0.6785	Other	Haptista	Haptophyta	-	-	-
ASV_2689	0.6391	Protozoa	Amoebozoa	Flabellinia	-	-	-
ASV_269	0.8035	Bacteria	Proteobacteria	Alphaproteobacteria	-	-	-
ASV_2691	0.9259	Eukaryota	Unassigned	Unassigned	-	-	-
ASV_2692	0.9812	Eukaryota	Unassigned	Unassigned	-	-	-
ASV_2693	0.9836	Chromista	Bigyra	Bigyra	-	-	-
ASV_2694	0.9151	Chromista	Bigyra	Bigyra	-	-	-
ASV_2695	0.3804	Unassigned	Unassigned	Unassigned	-	-	-
ASV_2696	0.7656	Eukaryota	Unassigned	Unassigned	-	-	-
ASV_2697	0.7644	Metazoa	Arthropoda	Malacostraca	-	-	-
ASV_27	0.4792	Unassigned	Unassigned	Unassigned	-	-	-
ASV_270	0.9636	Eukaryota	Unassigned	Unassigned	-	-	-
ASV_2701	0.3931	Unassigned	Unassigned	Unassigned	-	-	-
ASV_2702	0.8126	Chromista	Ochrophyta	Chrysophyceae	-	-	-
ASV_2703	1	Eukaryota	Unassigned	Unassigned	-	-	-
ASV_2704	0.3269	Unassigned	Unassigned	Unassigned	-	-	-
ASV_2705	0	Unassigned	Unassigned	Unassigned	-	-	-
ASV_2706	0.5158	Chromista	Ochrophyta	Dictyochophyceae	-	-	-
ASV_2708	0.04787	Unassigned	Unassigned	Unassigned	-	-	-
ASV_2709	0.7127	Protozoa	Percolozoa	Unassigned	-	-	-
ASV_271	0.5843	Eukaryota	Unassigned	Unassigned	-	-	-
ASV_2710	0.5382	Fungi	Ascomycota	Leotiomycetes	-	-	-
ASV_2711	0.3504	Unassigned	Unassigned	Unassigned	-	-	-
ASV_2712	0.3932	Unassigned	Unassigned	Unassigned	-	-	-
ASV_2713	0.6852	Eukaryota	Unassigned	Unassigned	-	-	-
ASV_2714	0.9135	Eukaryota	Unassigned	Unassigned	-	-	-
ASV_2715	0.966	Eukaryota	Unassigned	Unassigned	-	-	-
ASV_2717	0.5566	Chromista	Oomycota	Oomycota	-	-	-
ASV_2718	0.3609	Unassigned	Unassigned	Unassigned	-	-	-
ASV_272	0.6348	Eukaryota	Unassigned	Unassigned	-	-	-
ASV_2720	0.04972	Unassigned	Unassigned	Unassigned	-	-	-
ASV_2721	0.4499	Unassigned	Unassigned	Unassigned	-	-	-
ASV_2722	0.4817	Unassigned	Unassigned	Unassigned	-	-	-
ASV_2723	0.6669	Plantae	Streptophyta	Mesostigmatophyceae	-	-	-
ASV_2724	0.8448	Eukaryota	Unassigned	Unassigned	-	-	-
ASV_2725	0.5203	Chromista	Ochrophyta	Phaeophyceae	-	-	-
ASV_2727	0	Unassigned	Unassigned	Unassigned	-	-	-
ASV_2728	0.7616	Eukaryota	Unassigned	Unassigned	-	-	-
ASV_2729	0.6452	Eukaryota	Unassigned	Unassigned	-	-	-
ASV_273	0.4993	Unassigned	Unassigned	Unassigned	-	-	-
ASV_2730	0.6761	Fungi	Basidiomycota	Cystobasidiomycetes	-	-	-
ASV_2731	0.4683	Unassigned	Unassigned	Unassigned	-	-	-
ASV_2732	0.3359	Unassigned	Unassigned	Unassigned	-	-	-
ASV_2733	0.4905	Unassigned	Unassigned	Unassigned	-	-	-
ASV_2734	0.7896	Chromista	Oomycota	Oomycota	-	-	-
ASV_2735	0.8501	Eukaryota	Unassigned	Unassigned	-	-	-
ASV_2736	0.5435	Chromista	Ochrophyta	Chrysophyceae	-	-	-
ASV_2737	0.8316	Chromista	Ochrophyta	Phaeophyceae	-	-	-
ASV_2738	0.5421	Bacteria	Proteobacteria	Alphaproteobacteria	-	-	-
ASV_2739	0.9688	Eukaryota	Unassigned	Unassigned	-	-	-
ASV_274	0.7674	Eukaryota	Unassigned	Unassigned	-	-	-
ASV_2741	0.9216	Plantae	Streptophyta	Mesostigmatophyceae	-	-	-
ASV_2742	0.5766	Plantae	Glaucophyta	Glaucocystophyceae	-	-	-
ASV_2743	0.5081	Plantae	Streptophyta	Mesostigmatophyceae	-	-	-
ASV_2744	0.8355	Eukaryota	Unassigned	Unassigned	-	-	-
ASV_2746	0.4329	Unassigned	Unassigned	Unassigned	-	-	-
ASV_2747	0.5561	Eukaryota	Unassigned	Unassigned	-	-	-
ASV_2749	0.5966	Chromista	Ochrophyta	Chrysophyceae	-	-	-
ASV_275	0.7778	Eukaryota	Unassigned	Unassigned	-	-	-
ASV_2750	0.7799	Chromista	Oomycota	Oomycota	-	-	-
ASV_2751	0.6556	Eukaryota	Unassigned	Unassigned	-	-	-
ASV_2752	0.6163	Chromista	Ochrophyta	Chrysophyceae	-	-	-
ASV_2753	0.2873	Unassigned	Unassigned	Unassigned	-	-	-
ASV_2754	0.495	Unassigned	Unassigned	Unassigned	-	-	-
ASV_2755	0.866	Chromista	Cercozoa	Unassigned	-	-	-
ASV_2756	0.5631	Eukaryota	Unassigned	Unassigned	-	-	-
ASV_2757	0.795	Fungi	Chytridiomycota	Chytridiomycetes	-	-	-
ASV_2758	0.5	Eukaryota	Unassigned	Unassigned	-	-	-
ASV_2759	0.9676	Fungi	Mucoromycota	Glomeromycetes	-	-	-
ASV_276	0.4202	Unassigned	Unassigned	Unassigned	-	-	-
ASV_2760	0.6988	Eukaryota	Unassigned	Unassigned	-	-	-
ASV_2761	0.8372	Bacteria	Proteobacteria	Alphaproteobacteria	-	-	-
ASV_2763	0.7526	Eukaryota	Unassigned	Unassigned	-	-	-
ASV_2765	0.5414	Eukaryota	Unassigned	Unassigned	-	-	-
ASV_2766	1	Bacteria	Proteobacteria	Alphaproteobacteria	-	-	-
ASV_2768	0.7569	Bacteria	Proteobacteria	Alphaproteobacteria	-	-	-
ASV_2769	0.3611	Unassigned	Unassigned	Unassigned	-	-	-
ASV_277	0.8835	Eukaryota	Unassigned	Unassigned	-	-	-
ASV_2770	0.814	Chromista	Oomycota	Oomycota	-	-	-
ASV_2771	0.3946	Unassigned	Unassigned	Unassigned	-	-	-
ASV_2772	0.7433	Plantae	Streptophyta	Mesostigmatophyceae	-	-	-
ASV_2773	0.9885	Bacteria	Proteobacteria	Alphaproteobacteria	-	-	-
ASV_2774	0.9435	Bacteria	Proteobacteria	Alphaproteobacteria	-	-	-
ASV_2775	0.481	Unassigned	Unassigned	Unassigned	-	-	-
ASV_2776	0.561	Metazoa	Placozoa	Unassigned	-	-	-
ASV_2777	0.5475	Metazoa	Cnidaria	Hydrozoa	-	-	-
ASV_2779	0.0729	Unassigned	Unassigned	Unassigned	-	-	-
ASV_278	0.6013	Fungi	Ascomycota	Unassigned	-	-	-
ASV_2780	0.4161	Unassigned	Unassigned	Unassigned	-	-	-
ASV_2781	0.853	Eukaryota	Unassigned	Unassigned	-	-	-
ASV_2782	0.9743	Chromista	Oomycota	Oomycota	-	-	-
ASV_2783	0.03527	Unassigned	Unassigned	Unassigned	-	-	-
ASV_2784	0.876	Chromista	Bigyra	Bigyra	-	-	-
ASV_2785	0.5813	Eukaryota	Unassigned	Unassigned	-	-	-
ASV_2787	0.868	Eukaryota	Unassigned	Unassigned	-	-	-
ASV_2788	0.9911	Bacteria	Proteobacteria	Alphaproteobacteria	-	-	-
ASV_2789	0.8409	Eukaryota	Unassigned	Unassigned	-	-	-
ASV_279	0.5012	Eukaryota	Unassigned	Unassigned	-	-	-
ASV_2790	0.9392	Bacteria	Proteobacteria	Alphaproteobacteria	-	-	-
ASV_2791	0.4111	Unassigned	Unassigned	Unassigned	-	-	-
ASV_2792	0.4895	Unassigned	Unassigned	Unassigned	-	-	-
ASV_2794	0.6803	Fungi	Ascomycota	Unassigned	-	-	-
ASV_2795	0.9223	Eukaryota	Unassigned	Unassigned	-	-	-
ASV_2796	0.5975	Eukaryota	Unassigned	Unassigned	-	-	-
ASV_2797	0.6846	Plantae	Rhodophyta	Florideophyceae	-	-	-
ASV_2798	0.5839	Eukaryota	Unassigned	Unassigned	-	-	-
ASV_2799	0.1076	Unassigned	Unassigned	Unassigned	-	-	-
ASV_28	0.4176	Unassigned	Unassigned	Unassigned	-	-	-
ASV_280	0.9737	Bacteria	Proteobacteria	Alphaproteobacteria	-	-	-
ASV_2801	0.4324	Unassigned	Unassigned	Unassigned	-	-	-
ASV_2803	0.6491	Chromista	Bigyra	Bigyra	-	-	-
ASV_2804	0.5669	Other	Haptista	Haptophyta	-	-	-
ASV_2806	0.7545	Fungi	Ascomycota	Unassigned	-	-	-
ASV_2807	0.9324	Bacteria	Proteobacteria	Alphaproteobacteria	-	-	-
ASV_2808	0.7113	Chromista	Ochrophyta	Dictyochophyceae	-	-	-
ASV_281	0.998	Plantae	Streptophyta	Mesostigmatophyceae	-	-	-
ASV_2810	0.6286	Eukaryota	Unassigned	Unassigned	-	-	-
ASV_2811	0.7837	Fungi	Chytridiomycota	Chytridiomycetes	-	-	-
ASV_2812	0.7874	Chromista	Oomycota	Oomycota	-	-	-
ASV_2813	0.5552	Eukaryota	Unassigned	Unassigned	-	-	-
ASV_2814	0.7464	Bacteria	Proteobacteria	Alphaproteobacteria	-	-	-
ASV_2815	1	Bacteria	Proteobacteria	Alphaproteobacteria	-	-	-
ASV_2816	0.08466	Unassigned	Unassigned	Unassigned	-	-	-
ASV_2817	0.7587	Eukaryota	Unassigned	Unassigned	-	-	-
ASV_2818	0.9801	Chromista	Oomycota	Oomycota	-	-	-
ASV_2819	0.9476	Bacteria	Proteobacteria	Alphaproteobacteria	-	-	-
ASV_282	0.9355	Eukaryota	Unassigned	Unassigned	-	-	-
ASV_2820	0.3799	Unassigned	Unassigned	Unassigned	-	-	-
ASV_2821	0.9934	Chromista	Bigyra	Bigyra	-	-	-
ASV_2823	0.3832	Unassigned	Unassigned	Unassigned	-	-	-
ASV_2824	0.7453	Chromista	Bigyra	Bigyra	-	-	-
ASV_2825	0.2926	Unassigned	Unassigned	Unassigned	-	-	-
ASV_2826	0.6211	Fungi	Ascomycota	Unassigned	-	-	-
ASV_2827	0.6102	Fungi	Basidiomycota	Pucciniomycetes	-	-	-
ASV_2828	0.5	Eukaryota	Unassigned	Unassigned	-	-	-
ASV_2829	0.2764	Unassigned	Unassigned	Unassigned	-	-	-
ASV_283	0.908	Eukaryota	Unassigned	Unassigned	-	-	-
ASV_2830	0.5723	Chromista	Ochrophyta	Chrysoparadoxa	-	-	-
ASV_2831	0.9496	Other	Haptista	Haptophyta	-	-	-
ASV_2832	0.5541	Eukaryota	Unassigned	Unassigned	-	-	-
ASV_2833	0.5084	Eukaryota	Unassigned	Unassigned	-	-	-
ASV_2834	0.7996	Chromista	Oomycota	Oomycota	-	-	-
ASV_2835	0.2399	Unassigned	Unassigned	Unassigned	-	-	-
ASV_2836	0.9206	Eukaryota	Unassigned	Unassigned	-	-	-
ASV_2837	0.6276	Eukaryota	Unassigned	Unassigned	-	-	-
ASV_2838	0.8569	Bacteria	Proteobacteria	Alphaproteobacteria	-	-	-
ASV_2839	0.8029	Chromista	Ochrophyta	Chrysophyceae	-	-	-
ASV_284	0.2747	Unassigned	Unassigned	Unassigned	-	-	-
ASV_2840	0.9773	Bacteria	Proteobacteria	Alphaproteobacteria	-	-	-
ASV_2841	0.9219	Eukaryota	Unassigned	Unassigned	-	-	-
ASV_2842	0.5788	Eukaryota	Unassigned	Unassigned	-	-	-
ASV_2843	0.4959	Unassigned	Unassigned	Unassigned	-	-	-
ASV_2844	0.8134	Bacteria	Proteobacteria	Alphaproteobacteria	-	-	-
ASV_2845	0	Unassigned	Unassigned	Unassigned	-	-	-
ASV_2846	0.4472	Unassigned	Unassigned	Unassigned	-	-	-
ASV_2847	0.6918	Eukaryota	Unassigned	Unassigned	-	-	-
ASV_2849	0.6092	Eukaryota	Unassigned	Unassigned	-	-	-
ASV_285	0.3565	Unassigned	Unassigned	Unassigned	-	-	-
ASV_2852	0.1044	Unassigned	Unassigned	Unassigned	-	-	-
ASV_2854	0.6725	Protozoa	Amoebozoa	Flabellinia	-	-	-
ASV_2855	0.5073	Metazoa	Porifera	Demospongiae	-	-	-
ASV_2856	0.7502	Chromista	Ochrophyta	Phaeophyceae	-	-	-
ASV_2857	0.03095	Unassigned	Unassigned	Unassigned	-	-	-
ASV_2859	0.896	Bacteria	Proteobacteria	Alphaproteobacteria	-	-	-
ASV_286	0.9448	Metazoa	Mollusca	Gastropoda	-	-	-
ASV_2860	0.6506	Eukaryota	Unassigned	Unassigned	-	-	-
ASV_2861	0.9335	Other	Haptista	Haptophyta	-	-	-
ASV_2862	0.5817	Protozoa	Euglenozoa	Euglenida	-	-	-
ASV_2863	0.8911	Bacteria	Proteobacteria	Alphaproteobacteria	-	-	-
ASV_2864	0.3472	Unassigned	Unassigned	Unassigned	-	-	-
ASV_2865	0.6955	Chromista	Oomycota	Oomycota	-	-	-
ASV_2866	0.9645	Metazoa	Annelida	Clitellata	-	-	-
ASV_2867	0.3103	Unassigned	Unassigned	Unassigned	-	-	-
ASV_2868	0.9184	Fungi	Basidiomycota	Pucciniomycetes	-	-	-
ASV_287	0.1572	Unassigned	Unassigned	Unassigned	-	-	-
ASV_2870	0.9653	Eukaryota	Unassigned	Unassigned	-	-	-
ASV_2871	0.8009	Chromista	Oomycota	Oomycota	-	-	-
ASV_2872	0.9233	Eukaryota	Unassigned	Unassigned	-	-	-
ASV_2873	0.7861	Bacteria	Proteobacteria	Alphaproteobacteria	-	-	-
ASV_2875	0.6373	Eukaryota	Unassigned	Unassigned	-	-	-
ASV_2877	0.672	Eukaryota	Unassigned	Unassigned	-	-	-
ASV_2878	0.9535	Bacteria	Proteobacteria	Alphaproteobacteria	-	-	-
ASV_2879	0.5935	Protozoa	Choanozoa	Filasterea	-	-	-
ASV_288	0.504	Metazoa	Porifera	Demospongiae	-	-	-
ASV_2882	0.9995	Chromista	Bigyra	Bigyra	-	-	-
ASV_2883	0.5253	Fungi	Ascomycota	Unassigned	-	-	-
ASV_2884	0.5499	Fungi	Ascomycota	Unassigned	-	-	-
ASV_2885	0.9998	Plantae	Streptophyta	Mesostigmatophyceae	-	-	-
ASV_2886	0.7707	Eukaryota	Unassigned	Unassigned	-	-	-
ASV_2887	0.8608	Eukaryota	Unassigned	Unassigned	-	-	-
ASV_2888	0.4277	Unassigned	Unassigned	Unassigned	-	-	-
ASV_2889	0.1845	Unassigned	Unassigned	Unassigned	-	-	-
ASV_289	0.5325	Protozoa	Choanozoa	Ichthyosporea	-	-	-
ASV_2890	0.655	Other	Haptista	Haptophyta	-	-	-
ASV_2893	0.9173	Bacteria	Proteobacteria	Alphaproteobacteria	-	-	-
ASV_2894	0.924	Metazoa	Mollusca	Gastropoda	-	-	-
ASV_2896	0.599	Eukaryota	Unassigned	Unassigned	-	-	-
ASV_2897	0.9454	Bacteria	Proteobacteria	Alphaproteobacteria	-	-	-
ASV_2898	0.2839	Unassigned	Unassigned	Unassigned	-	-	-
ASV_2899	0	Unassigned	Unassigned	Unassigned	-	-	-
ASV_29	0.76	Eukaryota	Unassigned	Unassigned	-	-	-
ASV_290	0.7642	Eukaryota	Unassigned	Unassigned	-	-	-
ASV_2900	0.7432	Bacteria	Proteobacteria	Alphaproteobacteria	-	-	-
ASV_2901	0.1002	Unassigned	Unassigned	Unassigned	-	-	-
ASV_2905	0.9713	Eukaryota	Unassigned	Unassigned	-	-	-
ASV_2906	0.8446	Eukaryota	Unassigned	Unassigned	-	-	-
ASV_2907	0.8234	Chromista	Ochrophyta	Chrysophyceae	-	-	-
ASV_2909	0.5993	Bacteria	Proteobacteria	Alphaproteobacteria	-	-	-
ASV_291	0.3009	Unassigned	Unassigned	Unassigned	-	-	-
ASV_2910	0.8914	Eukaryota	Unassigned	Unassigned	-	-	-
ASV_2911	0.7858	Eukaryota	Unassigned	Unassigned	-	-	-
ASV_2914	0.8738	Eukaryota	Unassigned	Unassigned	-	-	-
ASV_2916	0.5156	Eukaryota	Unassigned	Unassigned	-	-	-
ASV_2917	0.871	Eukaryota	Unassigned	Unassigned	-	-	-
ASV_292	0.02525	Unassigned	Unassigned	Unassigned	-	-	-
ASV_2920	0	Unassigned	Unassigned	Unassigned	-	-	-
ASV_2921	0.1952	Unassigned	Unassigned	Unassigned	-	-	-
ASV_2925	0.6815	Protozoa	Euglenozoa	Euglenida	-	-	-
ASV_2926	0.5452	Eukaryota	Unassigned	Unassigned	-	-	-
ASV_2927	0.5186	Chromista	Ochrophyta	Synurophyceae	-	-	-
ASV_2928	0.4233	Unassigned	Unassigned	Unassigned	-	-	-
ASV_2929	0.3296	Unassigned	Unassigned	Unassigned	-	-	-
ASV_293	0.393	Unassigned	Unassigned	Unassigned	-	-	-
ASV_2930	0.9985	Plantae	Streptophyta	Mesostigmatophyceae	-	-	-
ASV_2931	0.4502	Unassigned	Unassigned	Unassigned	-	-	-
ASV_2932	0	Unassigned	Unassigned	Unassigned	-	-	-
ASV_2934	0.1983	Unassigned	Unassigned	Unassigned	-	-	-
ASV_2935	0.8364	Eukaryota	Unassigned	Unassigned	-	-	-
ASV_2936	0.4198	Unassigned	Unassigned	Unassigned	-	-	-
ASV_2938	0.7946	Chromista	Ochrophyta	Phaeophyceae	-	-	-
ASV_294	0.9114	Eukaryota	Unassigned	Unassigned	-	-	-
ASV_2940	0.9561	Chromista	Bigyra	Bigyra	-	-	-
ASV_2941	0.5136	Metazoa	Mollusca	Gastropoda	-	-	-
ASV_2942	0.3725	Unassigned	Unassigned	Unassigned	-	-	-
ASV_2944	0.6787	Other	Haptista	Haptophyta	-	-	-
ASV_2945	0.9546	Eukaryota	Unassigned	Unassigned	-	-	-
ASV_2946	0.6516	Chromista	Cryptophyta	Cryptophyceae	-	-	-
ASV_2947	0.9304	Bacteria	Proteobacteria	Alphaproteobacteria	-	-	-
ASV_2948	0.5518	Eukaryota	Unassigned	Unassigned	-	-	-
ASV_2949	0.03527	Unassigned	Unassigned	Unassigned	-	-	-
ASV_295	0.4959	Unassigned	Unassigned	Unassigned	-	-	-
ASV_2950	0.5389	Chromista	Ochrophyta	Phaeophyceae	-	-	-
ASV_2951	0.4394	Unassigned	Unassigned	Unassigned	-	-	-
ASV_2952	0.5167	Chromista	Ochrophyta	Phaeophyceae	-	-	-
ASV_2953	0.5341	Chromista	Oomycota	Oomycota	-	-	-
ASV_2954	0.6049	Chromista	Bigyra	Bigyra	-	-	-
ASV_2956	0.8979	Eukaryota	Unassigned	Unassigned	-	-	-
ASV_2957	0.5683	Fungi	Basidiomycota	Agaricomycetes	-	-	-
ASV_2958	0.9346	Bacteria	Proteobacteria	Alphaproteobacteria	-	-	-
ASV_2959	0.2694	Unassigned	Unassigned	Unassigned	-	-	-
ASV_296	0.511	Metazoa	Porifera	Demospongiae	-	-	-
ASV_2963	0.7652	Eukaryota	Unassigned	Unassigned	-	-	-
ASV_2964	0.4144	Unassigned	Unassigned	Unassigned	-	-	-
ASV_2965	0.6234	Plantae	Chlorophyta	Unassigned	-	-	-
ASV_2966	0.6371	Eukaryota	Unassigned	Unassigned	-	-	-
ASV_2967	0.7408	Protozoa	Euglenozoa	Euglenida	-	-	-
ASV_2968	0.942	Eukaryota	Unassigned	Unassigned	-	-	-
ASV_2969	0.7456	Eukaryota	Unassigned	Unassigned	-	-	-
ASV_297	0.4894	Unassigned	Unassigned	Unassigned	-	-	-
ASV_2970	0.4897	Unassigned	Unassigned	Unassigned	-	-	-
ASV_2971	0.7603	Chromista	Bacillariophyceae	Bacillariophyceae	-	-	-
ASV_2972	0.9251	Bacteria	Proteobacteria	Alphaproteobacteria	-	-	-
ASV_2973	0.3997	Unassigned	Unassigned	Unassigned	-	-	-
ASV_2975	0.6539	Other	Haptista	Haptophyta	-	-	-
ASV_2976	0.6197	Eukaryota	Unassigned	Unassigned	-	-	-
ASV_2977	0.9558	Metazoa	Annelida	Polychaeta	-	-	-
ASV_2978	0.7208	Eukaryota	Unassigned	Unassigned	-	-	-
ASV_298	0.9215	Eukaryota	Unassigned	Unassigned	-	-	-
ASV_2982	0.8607	Eukaryota	Unassigned	Unassigned	-	-	-
ASV_2984	0.9049	Eukaryota	Unassigned	Unassigned	-	-	-
ASV_2986	0.5067	Eukaryota	Unassigned	Unassigned	-	-	-
ASV_2987	0.6765	Fungi	Ascomycota	Eurotiomycetes	-	-	-
[truncated: 2,919 more rows]

## Sheet: Table S4
Table S4 Cooccurrence between amphipod species detected by the citizen science approach and ASVs from eDNA metabarcoding. The number of sites at which they occur, their observed and expected cooccurrence, as well as the probability of cooccurrence calculated using a hypergeometric approach are indicated. The last two columns mention if the cooccurrence is positive or negative and the p-value asso…
Amphipod species	ASV	ASV occurrence	Amphipod occurrence	Observed Co	Probability of Co	Expected Co	Type	p value
Crangonyx subterraneus	ASV_169	7	5	4	0.088	1.8	Positive	0.0307
Crangonyx subterraneus	ASV_172	7	5	4	0.088	1.8	Positive	0.0307
Crangonyx subterraneus	ASV_250	5	5	4	0.062	1.2	Positive	0.0049
Crangonyx subterraneus	ASV_301	7	5	4	0.088	1.8	Positive	0.0307
Crangonyx subterraneus	ASV_320	6	5	4	0.075	1.5	Positive	0.01393
Crangonyx subterraneus	ASV_329	7	5	4	0.088	1.8	Positive	0.0307
Crangonyx subterraneus	ASV_406	10	5	5	0.125	2.5	Positive	0.01625
Crangonyx subterraneus	ASV_484	6	5	4	0.075	1.5	Positive	0.01393
Crangonyx subterraneus	ASV_535	5	5	4	0.062	1.2	Positive	0.0049
Crangonyx subterraneus	ASV_561	7	5	4	0.088	1.8	Positive	0.0307
Crangonyx subterraneus	ASV_590	4	5	3	0.05	1	Positive	0.03199
Crangonyx subterraneus	ASV_600	4	5	3	0.05	1	Positive	0.03199
Crangonyx subterraneus	ASV_746	4	5	3	0.05	1	Positive	0.03199
Crangonyx subterraneus	ASV_807	4	5	3	0.05	1	Positive	0.03199
Crangonyx subterraneus	ASV_867	6	5	4	0.075	1.5	Positive	0.01393
Crangonyx subterraneus	ASV_869	9	5	0	0.112	2.2	Negative	0.0298
Crangonyx subterraneus	ASV_903	7	5	4	0.088	1.8	Positive	0.0307
Crangonyx subterraneus	ASV_930	5	5	4	0.062	1.2	Positive	0.0049
Crangonyx subterraneus	ASV_1013	4	5	3	0.05	1	Positive	0.03199
Crangonyx subterraneus	ASV_1019	4	5	3	0.05	1	Positive	0.03199
Crangonyx subterraneus	ASV_1067	4	5	3	0.05	1	Positive	0.03199
Crangonyx subterraneus	ASV_1388	4	5	3	0.05	1	Positive	0.03199
Crangonyx subterraneus	ASV_1405	4	5	3	0.05	1	Positive	0.03199
Crangonyx subterraneus	ASV_1448	4	5	3	0.05	1	Positive	0.03199
Crangonyx subterraneus	ASV_1718	4	5	3	0.05	1	Positive	0.03199
Crangonyx subterraneus	ASV_1724	4	5	3	0.05	1	Positive	0.03199
Crangonyx subterraneus	ASV_1874	4	5	3	0.05	1	Positive	0.03199
Crangonyx subterraneus	ASV_2017	5	5	4	0.062	1.2	Positive	0.0049
Niphargus auerbachi	ASV_68	13	7	7	0.227	4.6	Positive	0.02214
Niphargus auerbachi	ASV_77	3	7	3	0.052	1	Positive	0.0307
Niphargus auerbachi	ASV_86	13	7	7	0.227	4.6	Positive	0.02214
Niphargus auerbachi	ASV_204	14	7	7	0.245	4.9	Positive	0.04427
Niphargus auerbachi	ASV_254	3	7	3	0.052	1	Positive	0.0307
Niphargus auerbachi	ASV_339	6	7	0	0.105	2.1	Negative	0.04427
Niphargus auerbachi	ASV_408	14	7	7	0.245	4.9	Positive	0.04427
Niphargus auerbachi	ASV_499	6	7	5	0.105	2.1	Positive	0.00722
Niphargus auerbachi	ASV_516	6	7	0	0.105	2.1	Negative	0.04427
Niphargus auerbachi	ASV_754	5	7	4	0.088	1.8	Positive	0.0307
Niphargus auerbachi	ASV_1053	5	7	4	0.088	1.8	Positive	0.0307
Niphargus auerbachi	ASV_1108	5	7	4	0.088	1.8	Positive	0.0307
Niphargus auerbachi	ASV_1122	5	7	4	0.088	1.8	Positive	0.0307
Niphargus auerbachi	ASV_1163	5	7	4	0.088	1.8	Positive	0.0307
Niphargus auerbachi	ASV_1206	3	7	3	0.052	1	Positive	0.0307
Niphargus auerbachi	ASV_1305	3	7	3	0.052	1	Positive	0.0307
Niphargus auerbachi	ASV_1406	3	7	3	0.052	1	Positive	0.0307
Niphargus auerbachi	ASV_1678	6	7	0	0.105	2.1	Negative	0.04427
Niphargus auerbachi	ASV_1719	3	7	3	0.052	1	Positive	0.0307
Niphargus auerbachi	ASV_1789	4	7	4	0.07	1.4	Positive	0.00722
Niphargus auerbachi	ASV_1832	5	7	4	0.088	1.8	Positive	0.0307
Niphargus auerbachi	ASV_2027	3	7	3	0.052	1	Positive	0.0307
Niphargus auerbachi	ASV_2715	3	7	3	0.052	1	Positive	0.0307
Niphargus auerbachi	ASV_4208	3	7	3	0.052	1	Positive	0.0307
Niphargus fontanus	ASV_306	4	5	3	0.05	1	Positive	0.03199
Niphargus fontanus	ASV_477	4	5	3	0.05	1	Positive	0.03199
Niphargus fontanus	ASV_956	9	5	0	0.112	2.2	Negative	0.0298
Niphargus fontanus	ASV_1246	4	5	3	0.05	1	Positive	0.03199
Niphargus fontanus	ASV_2412	4	5	3	0.05	1	Positive	0.03199
Niphargus puteanus	ASV_19	16	2	0	0.08	1.6	Negative	0.03158
Niphargus tonywhitteni	ASV_4	14	7	7	0.245	4.9	Positive	0.04427
Niphargus tonywhitteni	ASV_5	11	7	7	0.192	3.9	Positive	0.00426
Niphargus tonywhitteni	ASV_10	5	7	4	0.088	1.8	Positive	0.0307
Niphargus tonywhitteni	ASV_20	7	7	5	0.122	2.4	Positive	0.02232
Niphargus tonywhitteni	ASV_28	12	7	7	0.21	4.2	Positive	0.01022
Niphargus tonywhitteni	ASV_29	12	7	7	0.21	4.2	Positive	0.01022
Niphargus tonywhitteni	ASV_37	12	7	7	0.21	4.2	Positive	0.01022
Niphargus tonywhitteni	ASV_49	11	7	7	0.192	3.9	Positive	0.00426
Niphargus tonywhitteni	ASV_50	13	7	7	0.227	4.6	Positive	0.02214
Niphargus tonywhitteni	ASV_51	5	7	4	0.088	1.8	Positive	0.0307
Niphargus tonywhitteni	ASV_54	9	7	7	0.158	3.1	Positive	0.00046
Niphargus tonywhitteni	ASV_57	13	7	7	0.227	4.6	Positive	0.02214
Niphargus tonywhitteni	ASV_59	13	7	7	0.227	4.6	Positive	0.02214
Niphargus tonywhitteni	ASV_61	13	7	7	0.227	4.6	Positive	0.02214
Niphargus tonywhitteni	ASV_64	13	7	7	0.227	4.6	Positive	0.02214
Niphargus tonywhitteni	ASV_67	13	7	7	0.227	4.6	Positive	0.02214
Niphargus tonywhitteni	ASV_68	13	7	7	0.227	4.6	Positive	0.02214
Niphargus tonywhitteni	ASV_74	7	7	5	0.122	2.4	Positive	0.02232
Niphargus tonywhitteni	ASV_79	12	7	7	0.21	4.2	Positive	0.01022
Niphargus tonywhitteni	ASV_91	14	7	7	0.245	4.9	Positive	0.04427
Niphargus tonywhitteni	ASV_96	14	7	7	0.245	4.9	Positive	0.04427
Niphargus tonywhitteni	ASV_108	6	7	0	0.105	2.1	Negative	0.04427
Niphargus tonywhitteni	ASV_109	13	7	7	0.227	4.6	Positive	0.02214
Niphargus tonywhitteni	ASV_118	3	7	3	0.052	1	Positive	0.0307
Niphargus tonywhitteni	ASV_137	10	7	6	0.175	3.5	Positive	0.02864
Niphargus tonywhitteni	ASV_138	9	7	6	0.158	3.1	Positive	0.01238
Niphargus tonywhitteni	ASV_141	5	7	4	0.088	1.8	Positive	0.0307
Niphargus tonywhitteni	ASV_149	14	7	7	0.245	4.9	Positive	0.04427
Niphargus tonywhitteni	ASV_155	13	7	7	0.227	4.6	Positive	0.02214
Niphargus tonywhitteni	ASV_156	13	7	7	0.227	4.6	Positive	0.02214
Niphargus tonywhitteni	ASV_159	10	7	6	0.175	3.5	Positive	0.02864
Niphargus tonywhitteni	ASV_167	8	7	6	0.14	2.8	Positive	0.00444
Niphargus tonywhitteni	ASV_187	13	7	7	0.227	4.6	Positive	0.02214
Niphargus tonywhitteni	ASV_192	13	7	7	0.227	4.6	Positive	0.02214
Niphargus tonywhitteni	ASV_194	10	7	6	0.175	3.5	Positive	0.02864
Niphargus tonywhitteni	ASV_204	14	7	7	0.245	4.9	Positive	0.04427
Niphargus tonywhitteni	ASV_205	10	7	6	0.175	3.5	Positive	0.02864
Niphargus tonywhitteni	ASV_221	10	7	7	0.175	3.5	Positive	0.00155
Niphargus tonywhitteni	ASV_230	7	7	5	0.122	2.4	Positive	0.02232
Niphargus tonywhitteni	ASV_241	7	7	5	0.122	2.4	Positive	0.02232
Niphargus tonywhitteni	ASV_244	13	7	7	0.227	4.6	Positive	0.02214
Niphargus tonywhitteni	ASV_245	7	7	5	0.122	2.4	Positive	0.02232
Niphargus tonywhitteni	ASV_262	9	7	6	0.158	3.1	Positive	0.01238
Niphargus tonywhitteni	ASV_265	9	7	6	0.158	3.1	Positive	0.01238
Niphargus tonywhitteni	ASV_271	13	7	7	0.227	4.6	Positive	0.02214
Niphargus tonywhitteni	ASV_274	9	7	7	0.158	3.1	Positive	0.00046
Niphargus tonywhitteni	ASV_283	10	7	6	0.175	3.5	Positive	0.02864
Niphargus tonywhitteni	ASV_295	9	7	6	0.158	3.1	Positive	0.01238
Niphargus tonywhitteni	ASV_309	7	7	5	0.122	2.4	Positive	0.02232
Niphargus tonywhitteni	ASV_313	11	7	7	0.192	3.9	Positive	0.00426
Niphargus tonywhitteni	ASV_316	9	7	6	0.158	3.1	Positive	0.01238
Niphargus tonywhitteni	ASV_331	12	7	7	0.21	4.2	Positive	0.01022
Niphargus tonywhitteni	ASV_336	5	7	4	0.088	1.8	Positive	0.0307
Niphargus tonywhitteni	ASV_349	11	7	7	0.192	3.9	Positive	0.00426
Niphargus tonywhitteni	ASV_356	9	7	7	0.158	3.1	Positive	0.00046
Niphargus tonywhitteni	ASV_363	9	7	6	0.158	3.1	Positive	0.01238
Niphargus tonywhitteni	ASV_368	14	7	7	0.245	4.9	Positive	0.04427
Niphargus tonywhitteni	ASV_370	3	7	3	0.052	1	Positive	0.0307
Niphargus tonywhitteni	ASV_374	9	7	6	0.158	3.1	Positive	0.01238
Niphargus tonywhitteni	ASV_387	5	7	4	0.088	1.8	Positive	0.0307
Niphargus tonywhitteni	ASV_396	8	7	6	0.14	2.8	Positive	0.00444
Niphargus tonywhitteni	ASV_406	10	7	6	0.175	3.5	Positive	0.02864
Niphargus tonywhitteni	ASV_415	7	7	5	0.122	2.4	Positive	0.02232
Niphargus tonywhitteni	ASV_433	12	7	7	0.21	4.2	Positive	0.01022
Niphargus tonywhitteni	ASV_455	9	7	6	0.158	3.1	Positive	0.01238
Niphargus tonywhitteni	ASV_486	3	7	3	0.052	1	Positive	0.0307
Niphargus tonywhitteni	ASV_487	8	7	6	0.14	2.8	Positive	0.00444
Niphargus tonywhitteni	ASV_490	11	7	7	0.192	3.9	Positive	0.00426
Niphargus tonywhitteni	ASV_491	10	7	6	0.175	3.5	Positive	0.02864
Niphargus tonywhitteni	ASV_511	4	7	4	0.07	1.4	Positive	0.00722
Niphargus tonywhitteni	ASV_527	3	7	3	0.052	1	Positive	0.0307
Niphargus tonywhitteni	ASV_545	6	7	5	0.105	2.1	Positive	0.00722
Niphargus tonywhitteni	ASV_557	14	7	7	0.245	4.9	Positive	0.04427
Niphargus tonywhitteni	ASV_561	7	7	5	0.122	2.4	Positive	0.02232
Niphargus tonywhitteni	ASV_562	5	7	4	0.088	1.8	Positive	0.0307
Niphargus tonywhitteni	ASV_563	14	7	7	0.245	4.9	Positive	0.04427
Niphargus tonywhitteni	ASV_575	3	7	3	0.052	1	Positive	0.0307
Niphargus tonywhitteni	ASV_607	14	7	7	0.245	4.9	Positive	0.04427
Niphargus tonywhitteni	ASV_640	7	7	5	0.122	2.4	Positive	0.02232
Niphargus tonywhitteni	ASV_669	4	7	4	0.07	1.4	Positive	0.00722
Niphargus tonywhitteni	ASV_716	5	7	4	0.088	1.8	Positive	0.0307
Niphargus tonywhitteni	ASV_738	6	7	5	0.105	2.1	Positive	0.00722
Niphargus tonywhitteni	ASV_753	8	7	6	0.14	2.8	Positive	0.00444
Niphargus tonywhitteni	ASV_769	9	7	6	0.158	3.1	Positive	0.01238
Niphargus tonywhitteni	ASV_805	12	7	7	0.21	4.2	Positive	0.01022
Niphargus tonywhitteni	ASV_828	6	7	5	0.105	2.1	Positive	0.00722
Niphargus tonywhitteni	ASV_835	10	7	6	0.175	3.5	Positive	0.02864
Niphargus tonywhitteni	ASV_853	3	7	3	0.052	1	Positive	0.0307
Niphargus tonywhitteni	ASV_859	10	7	6	0.175	3.5	Positive	0.02864
Niphargus tonywhitteni	ASV_870	10	7	6	0.175	3.5	Positive	0.02864
Niphargus tonywhitteni	ASV_884	9	7	6	0.158	3.1	Positive	0.01238
Niphargus tonywhitteni	ASV_890	3	7	3	0.052	1	Positive	0.0307
Niphargus tonywhitteni	ASV_912	11	7	7	0.192	3.9	Positive	0.00426
Niphargus tonywhitteni	ASV_920	3	7	3	0.052	1	Positive	0.0307
Niphargus tonywhitteni	ASV_944	10	7	6	0.175	3.5	Positive	0.02864
Niphargus tonywhitteni	ASV_949	5	7	4	0.088	1.8	Positive	0.0307
Niphargus tonywhitteni	ASV_969	6	7	5	0.105	2.1	Positive	0.00722
Niphargus tonywhitteni	ASV_996	9	7	6	0.158	3.1	Positive	0.01238
Niphargus tonywhitteni	ASV_1027	5	7	4	0.088	1.8	Positive	0.0307
Niphargus tonywhitteni	ASV_1051	3	7	3	0.052	1	Positive	0.0307
Niphargus tonywhitteni	ASV_1070	6	7	5	0.105	2.1	Positive	0.00722
Niphargus tonywhitteni	ASV_1089	5	7	4	0.088	1.8	Positive	0.0307
Niphargus tonywhitteni	ASV_1096	3	7	3	0.052	1	Positive	0.0307
Niphargus tonywhitteni	ASV_1098	10	7	6	0.175	3.5	Positive	0.02864
Niphargus tonywhitteni	ASV_1100	7	7	6	0.122	2.4	Positive	0.00119
Niphargus tonywhitteni	ASV_1140	10	7	6	0.175	3.5	Positive	0.02864
Niphargus tonywhitteni	ASV_1147	3	7	3	0.052	1	Positive	0.0307
Niphargus tonywhitteni	ASV_1154	3	7	3	0.052	1	Positive	0.0307
Niphargus tonywhitteni	ASV_1163	5	7	4	0.088	1.8	Positive	0.0307
Niphargus tonywhitteni	ASV_1180	5	7	4	0.088	1.8	Positive	0.0307
Niphargus tonywhitteni	ASV_1181	4	7	4	0.07	1.4	Positive	0.00722
Niphargus tonywhitteni	ASV_1197	7	7	5	0.122	2.4	Positive	0.02232
Niphargus tonywhitteni	ASV_1410	4	7	4	0.07	1.4	Positive	0.00722
Niphargus tonywhitteni	ASV_1424	7	7	5	0.122	2.4	Positive	0.02232
Niphargus tonywhitteni	ASV_1471	5	7	4	0.088	1.8	Positive	0.0307
Niphargus tonywhitteni	ASV_1509	7	7	5	0.122	2.4	Positive	0.02232
Niphargus tonywhitteni	ASV_1525	3	7	3	0.052	1	Positive	0.0307
Niphargus tonywhitteni	ASV_1528	3	7	3	0.052	1	Positive	0.0307
Niphargus tonywhitteni	ASV_1569	3	7	3	0.052	1	Positive	0.0307
Niphargus tonywhitteni	ASV_1580	5	7	4	0.088	1.8	Positive	0.0307
Niphargus tonywhitteni	ASV_1618	3	7	3	0.052	1	Positive	0.0307
Niphargus tonywhitteni	ASV_1654	3	7	3	0.052	1	Positive	0.0307
Niphargus tonywhitteni	ASV_1672	3	7	3	0.052	1	Positive	0.0307
Niphargus tonywhitteni	ASV_1733	3	7	3	0.052	1	Positive	0.0307
Niphargus tonywhitteni	ASV_1744	5	7	4	0.088	1.8	Positive	0.0307
Niphargus tonywhitteni	ASV_1758	3	7	3	0.052	1	Positive	0.0307
Niphargus tonywhitteni	ASV_1938	3	7	3	0.052	1	Positive	0.0307
Niphargus tonywhitteni	ASV_1947	3	7	3	0.052	1	Positive	0.0307
Niphargus tonywhitteni	ASV_1975	3	7	3	0.052	1	Positive	0.0307
Niphargus tonywhitteni	ASV_2042	3	7	3	0.052	1	Positive	0.0307
Niphargus tonywhitteni	ASV_2075	3	7	3	0.052	1	Positive	0.0307
Niphargus tonywhitteni	ASV_2123	3	7	3	0.052	1	Positive	0.0307
Niphargus tonywhitteni	ASV_2142	3	7	3	0.052	1	Positive	0.0307
Niphargus tonywhitteni	ASV_2155	4	7	4	0.07	1.4	Positive	0.00722
Niphargus tonywhitteni	ASV_2217	3	7	3	0.052	1	Positive	0.0307
Niphargus tonywhitteni	ASV_2229	3	7	3	0.052	1	Positive	0.0307
Niphargus tonywhitteni	ASV_2302	3	7	3	0.052	1	Positive	0.0307
Niphargus tonywhitteni	ASV_2343	3	7	3	0.052	1	Positive	0.0307
Niphargus tonywhitteni	ASV_2430	5	7	4	0.088	1.8	Positive	0.0307
Niphargus tonywhitteni	ASV_2511	3	7	3	0.052	1	Positive	0.0307
Niphargus tonywhitteni	ASV_2548	3	7	3	0.052	1	Positive	0.0307
Niphargus tonywhitteni	ASV_2600	3	7	3	0.052	1	Positive	0.0307
Niphargus tonywhitteni	ASV_2679	3	7	3	0.052	1	Positive	0.0307
Niphargus tonywhitteni	ASV_2738	5	7	4	0.088	1.8	Positive	0.0307
Niphargus tonywhitteni	ASV_2813	3	7	3	0.052	1	Positive	0.0307
Niphargus tonywhitteni	ASV_2862	3	7	3	0.052	1	Positive	0.0307
Niphargus tonywhitteni	ASV_3146	3	7	3	0.052	1	Positive	0.0307
Niphargus tonywhitteni	ASV_3217	3	7	3	0.052	1	Positive	0.0307
Niphargus tonywhitteni	ASV_3379	3	7	3	0.052	1	Positive	0.0307
Niphargus tonywhitteni	ASV_3710	3	7	3	0.052	1	Positive	0.0307
